# Supplementary material for: Raman chemometric urinalysis (Rametrix) as a screen for bladder cancer
Source: PLoS One. 2020 Aug 21;15(8):e0237070. doi: 10.1371/journal.pone.0237070 (PMC7446794; doi:10.1371/journal.pone.0237070)
Supplement: S1 File — (XLSX) [file pone.0237070.s001.xlsx]

## Sheet: Title
Supplementary Information
Raman Chemomeric Urinalysis (Rametrix) as a screen for bladder cancer
Herbert M. Huttanus 1 ,Tommy Vu 2, Georgi Guruli 3, Andrew Tracey 3, William Carswell 1, Neveen Said 4,
Pang Du 5, Bing G. Parkinson 6, Giuseppe Orlando 7, John L. Robertson 8,9,10,11, Ryan S. Senger 1,2,8,*
1 Department of Biological Systems Engineering, Virginia Tech, Blacksburg, Virginia, United States of America
2 Department of Chemical Engineering, Virginia Tech, Blacksburg, Virginia, United States of America
3 Department of Surgery – Urology, Virginia Commonwealth University, Richmond, Virginia, United States of America
4 Department of Cancer Biology, Wake Forest School of Medicine, Winston-Salem, North Carolina, United States of America
5 Department of Statistics, Virginia Tech, Blacksburg, Virginia, United States of America
6 Internal Medicine, LewisGale Medical Center, Salem, Virginia, United States of America
7 Department of Surgical Sciences – Transplant, Wake Forest University Baptist Medical Center, Winston-Salem, North Carolina, United States of America
8 DialySensors Inc., Blacksburg, Virginia, United States of America
9 Department of Biomedical Engineering and Mechanics, Virginia Tech, Blacksburg, Virginia, United States of America
10 Virginia Tech-Carilion School of Medicine and Research Institute, Blacksburg, Virginia, United States of America
11 Veteran Affairs Medical Center, Salem, Virginia, United States of America
* Corresponding Author

## Sheet: Studies
Study	Datasets	Classifications
Study 1	Urology Clinic Patients + Surine	BCA-Positive, BCA-Negative, Surine
Study 2	Urology Clinic Patients + Healthy Volunteers + Surine	BCA-Positive, BCA-Negative, Surine
Study 3	Urology Clinic Patients + Healthy Volunteers + Nephrology Clinic Patients + Surine	BCA-Positive, BCA-Negative, Surine
Study 4	Urology Clinic Patients + Healthy Volunteers + Nephrology Clinic Patients + Surine	Urology Clinic Patients, Nephrology Clinic Patients, Healthy Volunteers, Surine
Study 5	Urology Clinic Patients + 9 Healthy Volunteers + Surine	GU Cancer, Other GU Disease, Healthy, Surine

## Sheet: Datasets
Study 1					Study 2					Study 3					Study 4					Study 5
Sample ID	Sex	Age	Classification		Sample ID	Sex	Age	Classification		Sample ID	Sex	Age	Classification		Sample ID	Sex	Age	Classification		Sample ID	Sex	Age	Classification
BCA1	F	56	BCA-Positive		BCA1	F	56	BCA-Positive		PDS911	N/A	N/A	BCA-Negative		PDS911	N/A	N/A	Nephrology Clinic Patients		BCA1	F	56	GU Cancer
BCA2	M	74	BCA-Negative		BCA2	M	74	BCA-Negative		PDS913	N/A	N/A	BCA-Negative		PDS913	N/A	N/A	Nephrology Clinic Patients		BCA10	M	70	Other GU Disease
BCA3	F	49	BCA-Negative		BCA3	F	49	BCA-Negative		PDS914	N/A	N/A	BCA-Negative		PDS914	N/A	N/A	Nephrology Clinic Patients		BCA11	M	58	Healthy
BCA4	F	90	BCA-Positive		BCA4	F	90	BCA-Positive		PDS915	N/A	N/A	BCA-Negative		PDS915	N/A	N/A	Nephrology Clinic Patients		BCA12	M	60	Other GU Disease
BCA5	M	71	BCA-Negative		BCA5	M	71	BCA-Negative		PDS958	N/A	N/A	BCA-Negative		PDS958	N/A	N/A	Nephrology Clinic Patients		BCA13	M	38	Other GU Disease
BCA6	F	67	BCA-Positive		BCA6	F	67	BCA-Positive		PDS959	N/A	N/A	BCA-Negative		PDS959	N/A	N/A	Nephrology Clinic Patients		BCA14	M	57	Other GU Disease
BCA7	M	67	BCA-Negative		BCA7	M	67	BCA-Negative		PDS960	N/A	N/A	BCA-Negative		PDS960	N/A	N/A	Nephrology Clinic Patients		BCA15	F	81	GU Cancer
BCA8	F	93	BCA-Negative		BCA8	F	93	BCA-Negative		PDS961	N/A	N/A	BCA-Negative		PDS961	N/A	N/A	Nephrology Clinic Patients		BCA16	M	53	Other GU Disease
BCA9	M	64	BCA-Negative		BCA9	M	64	BCA-Negative		PDS962	N/A	N/A	BCA-Negative		PDS962	N/A	N/A	Nephrology Clinic Patients		BCA17	F	N/A	Healthy
BCA10	M	70	BCA-Negative		BCA10	M	70	BCA-Negative		PDS963	N/A	N/A	BCA-Negative		PDS963	N/A	N/A	Nephrology Clinic Patients		BCA18	F	83	GU Cancer
BCA11	M	58	BCA-Negative		BCA11	M	58	BCA-Negative		PDS964	N/A	N/A	BCA-Negative		PDS964	N/A	N/A	Nephrology Clinic Patients		BCA19	M	61	GU Cancer
BCA12	M	60	BCA-Negative		BCA12	M	60	BCA-Negative		PDS966	N/A	N/A	BCA-Negative		PDS966	N/A	N/A	Nephrology Clinic Patients		BCA2	M	74	Other GU Disease
BCA13	M	38	BCA-Negative		BCA13	M	38	BCA-Negative		PDS967	N/A	N/A	BCA-Negative		PDS967	N/A	N/A	Nephrology Clinic Patients		BCA21	M	72	GU Cancer
BCA14	M	57	BCA-Negative		BCA14	M	57	BCA-Negative		PDS968	N/A	N/A	BCA-Negative		PDS968	N/A	N/A	Nephrology Clinic Patients		BCA22	M	57	GU Cancer
BCA15	F	81	BCA-Positive		BCA15	F	81	BCA-Positive		PDS969	N/A	N/A	BCA-Negative		PDS969	N/A	N/A	Nephrology Clinic Patients		BCA23	M	68	Other GU Disease
BCA16	M	53	BCA-Negative		BCA16	M	53	BCA-Negative		PDS970	N/A	N/A	BCA-Negative		PDS970	N/A	N/A	Nephrology Clinic Patients		BCA24	F	39	Healthy
BCA17	F	N/A	BCA-Negative		BCA17	F	N/A	BCA-Negative		PDS971	N/A	N/A	BCA-Negative		PDS971	N/A	N/A	Nephrology Clinic Patients		BCA25	M	33	Healthy
BCA18	F	83	BCA-Positive		BCA18	F	83	BCA-Positive		PDS972	N/A	N/A	BCA-Negative		PDS972	N/A	N/A	Nephrology Clinic Patients		BCA26	M	77	GU Cancer
BCA19	M	61	BCA-Negative		BCA19	M	61	BCA-Negative		PDS973	N/A	N/A	BCA-Negative		PDS973	N/A	N/A	Nephrology Clinic Patients		BCA27	M	71	Healthy
BCA21	M	72	BCA-Positive		BCA21	M	72	BCA-Positive		PDS974	N/A	N/A	BCA-Negative		PDS974	N/A	N/A	Nephrology Clinic Patients		BCA28	F	77	GU Cancer
BCA22	M	57	BCA-Negative		BCA22	M	57	BCA-Negative		PDS975	N/A	N/A	BCA-Negative		PDS975	N/A	N/A	Nephrology Clinic Patients		BCA29	M	65	GU Cancer
BCA23	M	68	BCA-Negative		BCA23	M	68	BCA-Negative		PDS976	N/A	N/A	BCA-Negative		PDS976	N/A	N/A	Nephrology Clinic Patients		BCA3	F	49	GU Cancer
BCA24	F	39	BCA-Negative		BCA24	F	39	BCA-Negative		PDS977	N/A	N/A	BCA-Negative		PDS977	N/A	N/A	Nephrology Clinic Patients		BCA30	F	83	GU Cancer
BCA25	M	33	BCA-Negative		BCA25	M	33	BCA-Negative		PDS978	N/A	N/A	BCA-Negative		PDS978	N/A	N/A	Nephrology Clinic Patients		BCA31	F	N/A	Healthy
BCA26	M	77	BCA-Positive		BCA26	M	77	BCA-Positive		PDS979	N/A	N/A	BCA-Negative		PDS979	N/A	N/A	Nephrology Clinic Patients		BCA32	M	N/A	Other GU Disease
BCA27	M	71	BCA-Negative		BCA27	M	71	BCA-Negative		PDS980	N/A	N/A	BCA-Negative		PDS980	N/A	N/A	Nephrology Clinic Patients		BCA33	F	N/A	Healthy
BCA28	F	77	BCA-Positive		BCA28	F	77	BCA-Positive		PDS982	N/A	N/A	BCA-Negative		PDS982	N/A	N/A	Nephrology Clinic Patients		BCA34	M	78	GU Cancer
BCA29	M	65	BCA-Positive		BCA29	M	65	BCA-Positive		PDS983	N/A	N/A	BCA-Negative		PDS983	N/A	N/A	Nephrology Clinic Patients		BCA35	F	N/A	Other GU Disease
BCA30	F	83	BCA-Positive		BCA30	F	83	BCA-Positive		PDS984	N/A	N/A	BCA-Negative		PDS984	N/A	N/A	Nephrology Clinic Patients		BCA36	F	41	Other GU Disease
BCA31	F	N/A	BCA-Negative		BCA31	F	N/A	BCA-Negative		PDS985	N/A	N/A	BCA-Negative		PDS985	N/A	N/A	Nephrology Clinic Patients		BCA37	M	63	Other GU Disease
BCA32	M	N/A	BCA-Negative		BCA32	M	N/A	BCA-Negative		PDS986	N/A	N/A	BCA-Negative		PDS986	N/A	N/A	Nephrology Clinic Patients		BCA38	M	63	Healthy
BCA33	F	N/A	BCA-Negative		BCA33	F	N/A	BCA-Negative		PDS987	N/A	N/A	BCA-Negative		PDS987	N/A	N/A	Nephrology Clinic Patients		BCA39	M	3	GU Cancer
BCA34	M	78	BCA-Negative		BCA34	M	78	BCA-Negative		PDS988	N/A	N/A	BCA-Negative		PDS988	N/A	N/A	Nephrology Clinic Patients		BCA4	F	90	GU Cancer
BCA35	F	N/A	BCA-Negative		BCA35	F	N/A	BCA-Negative		PDS989	N/A	N/A	BCA-Negative		PDS989	N/A	N/A	Nephrology Clinic Patients		BCA40	M	62	Other GU Disease
BCA36	F	41	BCA-Negative		BCA36	F	41	BCA-Negative		PDS990	N/A	N/A	BCA-Negative		PDS990	N/A	N/A	Nephrology Clinic Patients		BCA41	F	56	Other GU Disease
BCA37	M	63	BCA-Negative		BCA37	M	63	BCA-Negative		PDS991	N/A	N/A	BCA-Negative		PDS991	N/A	N/A	Nephrology Clinic Patients		BCA42	F	54	Other GU Disease
BCA38	M	63	BCA-Negative		BCA38	M	63	BCA-Negative		PDS992	N/A	N/A	BCA-Negative		PDS992	N/A	N/A	Nephrology Clinic Patients		BCA43	F	67	Healthy
BCA39	M	3	BCA-Positive		BCA39	M	3	BCA-Positive		PDS993	N/A	N/A	BCA-Negative		PDS993	N/A	N/A	Nephrology Clinic Patients		BCA44	M	59	GU Cancer
BCA40	M	62	BCA-Negative		BCA40	M	62	BCA-Negative		PDS994	N/A	N/A	BCA-Negative		PDS994	N/A	N/A	Nephrology Clinic Patients		BCA45	M	N/A	Healthy
BCA41	F	56	BCA-Negative		BCA41	F	56	BCA-Negative		PDS995	N/A	N/A	BCA-Negative		PDS995	N/A	N/A	Nephrology Clinic Patients		BCA46	F	69	GU Cancer
BCA42	F	54	BCA-Negative		BCA42	F	54	BCA-Negative		PDS996	N/A	N/A	BCA-Negative		PDS996	N/A	N/A	Nephrology Clinic Patients		BCA47	F	N/A	Healthy
BCA43	F	67	BCA-Negative		BCA43	F	67	BCA-Negative		PDS998	N/A	N/A	BCA-Negative		PDS998	N/A	N/A	Nephrology Clinic Patients		BCA48	F	74	GU Cancer
BCA44	M	59	BCA-Positive		BCA44	M	59	BCA-Positive		PDS999	N/A	N/A	BCA-Negative		PDS999	N/A	N/A	Nephrology Clinic Patients		BCA49	M	64	GU Cancer
BCA45	M	N/A	BCA-Negative		BCA45	M	N/A	BCA-Negative		PDS1000	N/A	N/A	BCA-Negative		PDS1000	N/A	N/A	Nephrology Clinic Patients		BCA5	M	71	Healthy
BCA46	F	69	BCA-Positive		BCA46	F	69	BCA-Positive		PDS1001	N/A	N/A	BCA-Negative		PDS1001	N/A	N/A	Nephrology Clinic Patients		BCA50	M	48	Healthy
BCA47	F	N/A	BCA-Negative		BCA47	F	N/A	BCA-Negative		PDS1002	N/A	N/A	BCA-Negative		PDS1002	N/A	N/A	Nephrology Clinic Patients		BCA51	M	56	Healthy
BCA48	F	74	BCA-Positive		BCA48	F	74	BCA-Positive		PDS1003	N/A	N/A	BCA-Negative		PDS1003	N/A	N/A	Nephrology Clinic Patients		BCA52	M	66	GU Cancer
BCA49	M	64	BCA-Negative		BCA49	M	64	BCA-Negative		PDS1004	N/A	N/A	BCA-Negative		PDS1004	N/A	N/A	Nephrology Clinic Patients		BCA53	M	67	GU Cancer
BCA50	M	48	BCA-Negative		BCA50	M	48	BCA-Negative		PDS1005	N/A	N/A	BCA-Negative		PDS1005	N/A	N/A	Nephrology Clinic Patients		BCA54	M	77	GU Cancer
BCA51	M	56	BCA-Negative		BCA51	M	56	BCA-Negative		PDS1006	N/A	N/A	BCA-Negative		PDS1006	N/A	N/A	Nephrology Clinic Patients		BCA55	M	64	GU Cancer
BCA52	M	66	BCA-Negative		BCA52	M	66	BCA-Negative		PDS1007	N/A	N/A	BCA-Negative		PDS1007	N/A	N/A	Nephrology Clinic Patients		BCA56	M	72	Healthy
BCA53	M	67	BCA-Positive		BCA53	M	67	BCA-Positive		PDS1008	N/A	N/A	BCA-Negative		PDS1008	N/A	N/A	Nephrology Clinic Patients		BCA57	M	64	GU Cancer
BCA54	M	77	BCA-Positive		BCA54	M	77	BCA-Positive		PDS1009	N/A	N/A	BCA-Negative		PDS1009	N/A	N/A	Nephrology Clinic Patients		BCA6	F	67	GU Cancer
BCA55	M	64	BCA-Positive		BCA55	M	64	BCA-Positive		PDS1010	N/A	N/A	BCA-Negative		PDS1010	N/A	N/A	Nephrology Clinic Patients		BCA7	M	67	GU Cancer
BCA56	M	72	BCA-Negative		BCA56	M	72	BCA-Negative		PDS1011	N/A	N/A	BCA-Negative		PDS1011	N/A	N/A	Nephrology Clinic Patients		BCA8	F	93	Other GU Disease
BCA57	M	64	BCA-Negative		BCA57	M	64	BCA-Negative		PDS1012	N/A	N/A	BCA-Negative		PDS1012	N/A	N/A	Nephrology Clinic Patients		BCA9	M	64	Other GU Disease
SUR8	Surine	Surine	Surine		HHS22	F	N/A	BCA-Negative		BCA1	F	56	BCA-Positive		BCA1	F	56	Urology Clinic Patients		HHS121	F	N/A	Healthy
					HHS156	F	N/A	BCA-Negative		BCA2	M	74	BCA-Negative		BCA2	M	74	Urology Clinic Patients		HHS148	F	N/A	Healthy
					HHS235	M	N/A	BCA-Negative		BCA3	F	49	BCA-Negative		BCA3	F	49	Urology Clinic Patients		HHS156	F	N/A	Healthy
					HHS233	M	N/A	BCA-Negative		BCA4	F	90	BCA-Positive		BCA4	F	90	Urology Clinic Patients		HHS167	F	N/A	Healthy
					HHS245	F	N/A	BCA-Negative		BCA5	M	71	BCA-Negative		BCA5	M	71	Urology Clinic Patients		HHS22	F	N/A	Healthy
					HHS148	F	N/A	BCA-Negative		BCA6	F	67	BCA-Positive		BCA6	F	67	Urology Clinic Patients		HHS233	M	N/A	Healthy
					HHS98	F	N/A	BCA-Negative		BCA7	M	67	BCA-Negative		BCA7	M	67	Urology Clinic Patients		HHS235	M	N/A	Healthy
					HHS167	F	N/A	BCA-Negative		BCA8	F	93	BCA-Negative		BCA8	F	93	Urology Clinic Patients		HHS245	F	N/A	Healthy
					HHS121	F	N/A	BCA-Negative		BCA9	M	64	BCA-Negative		BCA9	M	64	Urology Clinic Patients		HHS98	F	N/A	Healthy
					HHS223	M	N/A	BCA-Negative		BCA10	M	70	BCA-Negative		BCA10	M	70	Urology Clinic Patients		SUR8	Surine	Surine	Surine
					HHS231	M	N/A	BCA-Negative		BCA11	M	58	BCA-Negative		BCA11	M	58	Urology Clinic Patients
					HHS94	F	N/A	BCA-Negative		BCA12	M	60	BCA-Negative		BCA12	M	60	Urology Clinic Patients
					HHS217	M	N/A	BCA-Negative		BCA13	M	38	BCA-Negative		BCA13	M	38	Urology Clinic Patients
					HHS90	F	N/A	BCA-Negative		BCA14	M	57	BCA-Negative		BCA14	M	57	Urology Clinic Patients
					HHS226	M	N/A	BCA-Negative		BCA15	F	81	BCA-Positive		BCA15	F	81	Urology Clinic Patients
					HHS232	M	N/A	BCA-Negative		BCA16	M	53	BCA-Negative		BCA16	M	53	Urology Clinic Patients
					HHS141	F	N/A	BCA-Negative		BCA17	F	N/A	BCA-Negative		BCA17	F	N/A	Healthy Voluneers
					HHS157	F	N/A	BCA-Negative		BCA18	F	83	BCA-Positive		BCA18	F	83	Urology Clinic Patients
					HHS139	F	N/A	BCA-Negative		BCA19	M	61	BCA-Negative		BCA19	M	61	Urology Clinic Patients
					HHS138	F	N/A	BCA-Negative		BCA21	M	72	BCA-Positive		BCA21	M	72	Urology Clinic Patients
					HHS240	F	N/A	BCA-Negative		BCA22	M	57	BCA-Negative		BCA22	M	57	Urology Clinic Patients
					HHS99	F	N/A	BCA-Negative		BCA23	M	68	BCA-Negative		BCA23	M	68	Urology Clinic Patients
					HHS227	M	N/A	BCA-Negative		BCA24	F	39	BCA-Negative		BCA24	F	39	Healthy Voluneers
					HHS15	F	N/A	BCA-Negative		BCA25	M	33	BCA-Negative		BCA25	M	33	Healthy Voluneers
					HHS220	M	N/A	BCA-Negative		BCA26	M	77	BCA-Positive		BCA26	M	77	Urology Clinic Patients
					HHS4	M	N/A	BCA-Negative		BCA27	M	71	BCA-Negative		BCA27	M	71	Urology Clinic Patients
					HHS19	F	N/A	BCA-Negative		BCA28	F	77	BCA-Positive		BCA28	F	77	Urology Clinic Patients
					HHS111	F	N/A	BCA-Negative		BCA29	M	65	BCA-Positive		BCA29	M	65	Urology Clinic Patients
					HHS229	M	N/A	BCA-Negative		BCA30	F	83	BCA-Positive		BCA30	F	83	Urology Clinic Patients
					HHS8	F	N/A	BCA-Negative		BCA31	F	N/A	BCA-Negative		BCA31	F	N/A	Healthy Voluneers
					HHS10	F	N/A	BCA-Negative		BCA32	M	N/A	BCA-Negative		BCA32	M	N/A	Urology Clinic Patients
					HHS110	F	N/A	BCA-Negative		BCA33	F	N/A	BCA-Negative		BCA33	F	N/A	Healthy Voluneers
					HHS140	F	N/A	BCA-Negative		BCA34	M	78	BCA-Negative		BCA34	M	78	Urology Clinic Patients
					HHS3	F	N/A	BCA-Negative		BCA35	F	N/A	BCA-Negative		BCA35	F	N/A	Urology Clinic Patients
					HHS188	F	N/A	BCA-Negative		BCA36	F	41	BCA-Negative		BCA36	F	41	Urology Clinic Patients
					HHS7	F	N/A	BCA-Negative		BCA37	M	63	BCA-Negative		BCA37	M	63	Urology Clinic Patients
					HHS146	F	N/A	BCA-Negative		BCA38	M	63	BCA-Negative		BCA38	M	63	Urology Clinic Patients
					HHS18	F	N/A	BCA-Negative		BCA39	M	3	BCA-Positive		BCA39	M	3	Urology Clinic Patients
					HHS92	F	N/A	BCA-Negative		BCA40	M	62	BCA-Negative		BCA40	M	62	Urology Clinic Patients
					HHS175	F	N/A	BCA-Negative		BCA41	F	56	BCA-Negative		BCA41	F	56	Urology Clinic Patients
					HHS125	F	N/A	BCA-Negative		BCA42	F	54	BCA-Negative		BCA42	F	54	Urology Clinic Patients
					HHS176	F	N/A	BCA-Negative		BCA43	F	67	BCA-Negative		BCA43	F	67	Urology Clinic Patients
					HHS213	M	N/A	BCA-Negative		BCA44	M	59	BCA-Positive		BCA44	M	59	Urology Clinic Patients
					HHS205	M	N/A	BCA-Negative		BCA45	M	N/A	BCA-Negative		BCA45	M	N/A	Healthy Voluneers
					HHS106	F	N/A	BCA-Negative		BCA46	F	69	BCA-Positive		BCA46	F	69	Urology Clinic Patients
					HHS239	F	N/A	BCA-Negative		BCA47	F	N/A	BCA-Negative		BCA47	F	N/A	Healthy Voluneers
					HHS122	F	N/A	BCA-Negative		BCA48	F	74	BCA-Positive		BCA48	F	74	Urology Clinic Patients
					HHS160	F	N/A	BCA-Negative		BCA49	M	64	BCA-Negative		BCA49	M	64	Urology Clinic Patients
					HHS118	F	N/A	BCA-Negative		BCA50	M	48	BCA-Negative		BCA50	M	48	Urology Clinic Patients
					HHS159	F	N/A	BCA-Negative		BCA51	M	56	BCA-Negative		BCA51	M	56	Urology Clinic Patients
					HHS198	F	N/A	BCA-Negative		BCA52	M	66	BCA-Negative		BCA52	M	66	Urology Clinic Patients
					HHS244	F	N/A	BCA-Negative		BCA53	M	67	BCA-Positive		BCA53	M	67	Urology Clinic Patients
					HHS101	F	N/A	BCA-Negative		BCA54	M	77	BCA-Positive		BCA54	M	77	Urology Clinic Patients
					HHS89	F	N/A	BCA-Negative		BCA55	M	64	BCA-Positive		BCA55	M	64	Urology Clinic Patients
					HHS97	F	N/A	BCA-Negative		BCA56	M	72	BCA-Negative		BCA56	M	72	Urology Clinic Patients
					HHS116	F	N/A	BCA-Negative		BCA57	M	64	BCA-Negative		BCA57	M	64	Urology Clinic Patients
					SUR8	Surine	Surine	Surine		HHS22	F	N/A	BCA-Negative		HHS22	F	N/A	Healthy Voluneers
										HHS156	F	N/A	BCA-Negative		HHS156	F	N/A	Healthy Voluneers
										HHS235	M	N/A	BCA-Negative		HHS235	M	N/A	Healthy Voluneers
										HHS233	M	N/A	BCA-Negative		HHS233	M	N/A	Healthy Voluneers
										HHS245	F	N/A	BCA-Negative		HHS245	F	N/A	Healthy Voluneers
										HHS148	F	N/A	BCA-Negative		HHS148	F	N/A	Healthy Voluneers
										HHS98	F	N/A	BCA-Negative		HHS98	F	N/A	Healthy Voluneers
										HHS167	F	N/A	BCA-Negative		HHS167	F	N/A	Healthy Voluneers
										HHS121	F	N/A	BCA-Negative		HHS121	F	N/A	Healthy Voluneers
										HHS223	M	N/A	BCA-Negative		HHS223	M	N/A	Healthy Voluneers
										HHS231	M	N/A	BCA-Negative		HHS231	M	N/A	Healthy Voluneers
										HHS94	F	N/A	BCA-Negative		HHS94	F	N/A	Healthy Voluneers
										HHS217	M	N/A	BCA-Negative		HHS217	M	N/A	Healthy Voluneers
										HHS90	F	N/A	BCA-Negative		HHS90	F	N/A	Healthy Voluneers
										HHS226	M	N/A	BCA-Negative		HHS226	M	N/A	Healthy Voluneers
										HHS232	M	N/A	BCA-Negative		HHS232	M	N/A	Healthy Voluneers
										HHS141	F	N/A	BCA-Negative		HHS141	F	N/A	Healthy Voluneers
										HHS157	F	N/A	BCA-Negative		HHS157	F	N/A	Healthy Voluneers
										HHS139	F	N/A	BCA-Negative		HHS139	F	N/A	Healthy Voluneers
										HHS138	F	N/A	BCA-Negative		HHS138	F	N/A	Healthy Voluneers
										HHS240	F	N/A	BCA-Negative		HHS240	F	N/A	Healthy Voluneers
										HHS99	F	N/A	BCA-Negative		HHS99	F	N/A	Healthy Voluneers
										HHS227	M	N/A	BCA-Negative		HHS227	M	N/A	Healthy Voluneers
										HHS15	F	N/A	BCA-Negative		HHS15	F	N/A	Healthy Voluneers
										HHS220	M	N/A	BCA-Negative		HHS220	M	N/A	Healthy Voluneers
										HHS4	M	N/A	BCA-Negative		HHS4	M	N/A	Healthy Voluneers
										HHS19	F	N/A	BCA-Negative		HHS19	F	N/A	Healthy Voluneers
										HHS111	F	N/A	BCA-Negative		HHS111	F	N/A	Healthy Voluneers
										HHS229	M	N/A	BCA-Negative		HHS229	M	N/A	Healthy Voluneers
										HHS8	F	N/A	BCA-Negative		HHS8	F	N/A	Healthy Voluneers
										HHS10	F	N/A	BCA-Negative		HHS10	F	N/A	Healthy Voluneers
										HHS110	F	N/A	BCA-Negative		HHS110	F	N/A	Healthy Voluneers
										HHS140	F	N/A	BCA-Negative		HHS140	F	N/A	Healthy Voluneers
										HHS3	F	N/A	BCA-Negative		HHS3	F	N/A	Healthy Voluneers
										HHS188	F	N/A	BCA-Negative		HHS188	F	N/A	Healthy Voluneers
										HHS7	F	N/A	BCA-Negative		HHS7	F	N/A	Healthy Voluneers
										HHS146	F	N/A	BCA-Negative		HHS146	F	N/A	Healthy Voluneers
										HHS18	F	N/A	BCA-Negative		HHS18	F	N/A	Healthy Voluneers
										HHS92	F	N/A	BCA-Negative		HHS92	F	N/A	Healthy Voluneers
										HHS175	F	N/A	BCA-Negative		HHS175	F	N/A	Healthy Voluneers
										HHS125	F	N/A	BCA-Negative		HHS125	F	N/A	Healthy Voluneers
										HHS176	F	N/A	BCA-Negative		HHS176	F	N/A	Healthy Voluneers
										HHS213	M	N/A	BCA-Negative		HHS213	M	N/A	Healthy Voluneers
										HHS205	M	N/A	BCA-Negative		HHS205	M	N/A	Healthy Voluneers
										HHS106	F	N/A	BCA-Negative		HHS106	F	N/A	Healthy Voluneers
										HHS239	F	N/A	BCA-Negative		HHS239	F	N/A	Healthy Voluneers
										HHS122	F	N/A	BCA-Negative		HHS122	F	N/A	Healthy Voluneers
										HHS160	F	N/A	BCA-Negative		HHS160	F	N/A	Healthy Voluneers
										HHS118	F	N/A	BCA-Negative		HHS118	F	N/A	Healthy Voluneers
										HHS159	F	N/A	BCA-Negative		HHS159	F	N/A	Healthy Voluneers
										HHS198	F	N/A	BCA-Negative		HHS198	F	N/A	Healthy Voluneers
										HHS244	F	N/A	BCA-Negative		HHS244	F	N/A	Healthy Voluneers
										HHS101	F	N/A	BCA-Negative		HHS101	F	N/A	Healthy Voluneers
										HHS89	F	N/A	BCA-Negative		HHS89	F	N/A	Healthy Voluneers
										HHS97	F	N/A	BCA-Negative		HHS97	F	N/A	Healthy Voluneers
										HHS116	F	N/A	BCA-Negative		HHS116	F	N/A	Healthy Voluneers
										SUR8	Surine	Surine	Surine		SUR8	Surine	Surine	Surine

## Sheet: TPD Data
Study 1					Study 2					Study 3					Study 4					Study 5
Spectrum	Sample ID	Classification	TPD		Spectrum	Sample ID	Classification	TPD		Spectrum	Sample ID	Classification	TPD		Spectrum	Sample ID	Classification	TPD		Spectrum	Sample ID	Classification	TPD
1	BCA1	BCA-Positive	0.3787		1	BCA1	BCA-Positive	0.3806		1	PDS911	BCA-Negative	0.3264		1	PDS911	Nephrology Clinic Patients	0.3264		1	BCA1	GU Cancer	0.3761
2	BCA1	BCA-Positive	0.3719		2	BCA1	BCA-Positive	0.374		2	PDS911	BCA-Negative	0.2031		2	PDS911	Nephrology Clinic Patients	0.2031		2	BCA1	GU Cancer	0.3695
3	BCA1	BCA-Positive	0.3572		3	BCA1	BCA-Positive	0.359		3	PDS911	BCA-Negative	0.2543		3	PDS911	Nephrology Clinic Patients	0.2543		3	BCA1	GU Cancer	0.3549
4	BCA1	BCA-Positive	0.3719		4	BCA1	BCA-Positive	0.3741		4	PDS911	BCA-Negative	0.1834		4	PDS911	Nephrology Clinic Patients	0.1834		4	BCA1	GU Cancer	0.3694
5	BCA1	BCA-Positive	0.1081		5	BCA1	BCA-Positive	0.1079		5	PDS911	BCA-Negative	0.2738		5	PDS911	Nephrology Clinic Patients	0.2738		5	BCA1	GU Cancer	0.1084
6	BCA1	BCA-Positive	0.3708		6	BCA1	BCA-Positive	0.3727		6	PDS911	BCA-Negative	0.2301		6	PDS911	Nephrology Clinic Patients	0.2301		6	BCA1	GU Cancer	0.3682
7	BCA1	BCA-Positive	0.3757		7	BCA1	BCA-Positive	0.3774		7	PDS911	BCA-Negative	0.1957		7	PDS911	Nephrology Clinic Patients	0.1957		7	BCA1	GU Cancer	0.3729
8	BCA1	BCA-Positive	0.114		8	BCA1	BCA-Positive	0.1141		8	PDS911	BCA-Negative	0.1801		8	PDS911	Nephrology Clinic Patients	0.1801		8	BCA1	GU Cancer	0.1144
9	BCA1	BCA-Positive	0.1149		9	BCA1	BCA-Positive	0.1151		9	PDS911	BCA-Negative	0.2006		9	PDS911	Nephrology Clinic Patients	0.2006		9	BCA1	GU Cancer	0.1154
10	BCA1	BCA-Positive	0.085		10	BCA1	BCA-Positive	0.0853		10	PDS911	BCA-Negative	0.1894		10	PDS911	Nephrology Clinic Patients	0.1894		10	BCA1	GU Cancer	0.0859
11	BCA2	BCA-Negative	0.2565		11	BCA2	BCA-Negative	0.2548		11	PDS913	BCA-Negative	0.2783		11	PDS913	Nephrology Clinic Patients	0.2783		11	BCA2	Other GU Disease	0.2547
12	BCA2	BCA-Negative	0.2395		12	BCA2	BCA-Negative	0.2387		12	PDS913	BCA-Negative	0.2883		12	PDS913	Nephrology Clinic Patients	0.2883		12	BCA2	Other GU Disease	0.2384
13	BCA2	BCA-Negative	0.2377		13	BCA2	BCA-Negative	0.2373		13	PDS913	BCA-Negative	0.2976		13	PDS913	Nephrology Clinic Patients	0.2976		13	BCA2	Other GU Disease	0.2369
14	BCA2	BCA-Negative	0.3263		14	BCA2	BCA-Negative	0.3242		14	PDS913	BCA-Negative	0.2801		14	PDS913	Nephrology Clinic Patients	0.2801		14	BCA2	Other GU Disease	0.3231
15	BCA2	BCA-Negative	0.3561		15	BCA2	BCA-Negative	0.3538		15	PDS913	BCA-Negative	0.2714		15	PDS913	Nephrology Clinic Patients	0.2714		15	BCA2	Other GU Disease	0.3522
16	BCA2	BCA-Negative	0.3397		16	BCA2	BCA-Negative	0.3379		16	PDS913	BCA-Negative	0.394		17	PDS913	Nephrology Clinic Patients	0.2866		16	BCA2	Other GU Disease	0.3364
17	BCA2	BCA-Negative	0.3167		17	BCA2	BCA-Negative	0.315		17	PDS913	BCA-Negative	0.2866		18	PDS913	Nephrology Clinic Patients	0.269		17	BCA2	Other GU Disease	0.3139
18	BCA2	BCA-Negative	0.2632		18	BCA2	BCA-Negative	0.2617		18	PDS913	BCA-Negative	0.269		19	PDS913	Nephrology Clinic Patients	0.273		18	BCA2	Other GU Disease	0.2613
19	BCA2	BCA-Negative	0.1549		19	BCA2	BCA-Negative	0.1552		19	PDS913	BCA-Negative	0.273		20	PDS913	Nephrology Clinic Patients	0.2539		19	BCA2	Other GU Disease	0.1556
20	BCA2	BCA-Negative	0.275		20	BCA2	BCA-Negative	0.2739		20	PDS913	BCA-Negative	0.2539		21	PDS914	Nephrology Clinic Patients	0.2151		20	BCA2	Other GU Disease	0.2732
21	BCA3	BCA-Negative	0.2858		21	BCA3	BCA-Negative	0.2903		21	PDS914	BCA-Negative	0.2151		22	PDS914	Nephrology Clinic Patients	0.1918		21	BCA3	GU Cancer	0.2869
22	BCA3	BCA-Negative	0.2603		22	BCA3	BCA-Negative	0.2643		22	PDS914	BCA-Negative	0.1918		23	PDS914	Nephrology Clinic Patients	0.1923		22	BCA3	GU Cancer	0.2614
23	BCA3	BCA-Negative	0.2825		23	BCA3	BCA-Negative	0.2868		23	PDS914	BCA-Negative	0.1923		24	PDS914	Nephrology Clinic Patients	0.1954		23	BCA3	GU Cancer	0.2835
24	BCA3	BCA-Negative	0.2568		24	BCA3	BCA-Negative	0.2611		24	PDS914	BCA-Negative	0.1954		25	PDS914	Nephrology Clinic Patients	0.1991		24	BCA3	GU Cancer	0.258
25	BCA3	BCA-Negative	0.3027		25	BCA3	BCA-Negative	0.3075		25	PDS914	BCA-Negative	0.1991		26	PDS914	Nephrology Clinic Patients	0.1892		25	BCA3	GU Cancer	0.3038
26	BCA3	BCA-Negative	0.145		26	BCA3	BCA-Negative	0.1475		26	PDS914	BCA-Negative	0.1892		27	PDS914	Nephrology Clinic Patients	0.2072		26	BCA3	GU Cancer	0.1461
27	BCA3	BCA-Negative	0.1811		27	BCA3	BCA-Negative	0.1849		27	PDS914	BCA-Negative	0.2072		28	PDS914	Nephrology Clinic Patients	0.1976		27	BCA3	GU Cancer	0.1824
28	BCA3	BCA-Negative	0.3044		28	BCA3	BCA-Negative	0.3088		28	PDS914	BCA-Negative	0.1976		29	PDS914	Nephrology Clinic Patients	0.1989		28	BCA3	GU Cancer	0.3054
29	BCA3	BCA-Negative	0.1469		29	BCA3	BCA-Negative	0.1493		29	PDS914	BCA-Negative	0.1989		30	PDS914	Nephrology Clinic Patients	0.1974		29	BCA3	GU Cancer	0.1479
30	BCA3	BCA-Negative	0.1361		30	BCA3	BCA-Negative	0.1385		30	PDS914	BCA-Negative	0.1974		31	PDS915	Nephrology Clinic Patients	0.2649		30	BCA3	GU Cancer	0.1371
31	BCA4	BCA-Positive	0.4219		31	BCA4	BCA-Positive	0.4092		31	PDS915	BCA-Negative	0.2649		32	PDS915	Nephrology Clinic Patients	0.2764		31	BCA4	GU Cancer	0.415
32	BCA4	BCA-Positive	0.3763		32	BCA4	BCA-Positive	0.3819		32	PDS915	BCA-Negative	0.2764		33	PDS915	Nephrology Clinic Patients	0.265		32	BCA4	GU Cancer	0.3803
33	BCA4	BCA-Positive	0.3695		33	BCA4	BCA-Positive	0.3754		33	PDS915	BCA-Negative	0.265		34	PDS915	Nephrology Clinic Patients	0.1898		33	BCA4	GU Cancer	0.3738
34	BCA4	BCA-Positive	0.4155		34	BCA4	BCA-Positive	0.4027		34	PDS915	BCA-Negative	0.1898		35	PDS915	Nephrology Clinic Patients	0.2778		34	BCA4	GU Cancer	0.4087
35	BCA4	BCA-Positive	0.5043		35	BCA4	BCA-Positive	0.4937		35	PDS915	BCA-Negative	0.2778		36	PDS915	Nephrology Clinic Patients	0.2359		35	BCA4	GU Cancer	0.497
36	BCA4	BCA-Positive	0.7982		36	BCA4	BCA-Positive	0.7476		36	PDS915	BCA-Negative	0.2359		37	PDS915	Nephrology Clinic Patients	0.1749		36	BCA4	GU Cancer	0.7843
37	BCA4	BCA-Positive	0.3756		37	BCA4	BCA-Positive	0.3802		37	PDS915	BCA-Negative	0.1749		38	PDS915	Nephrology Clinic Patients	0.1452		37	BCA4	GU Cancer	0.3791
38	BCA4	BCA-Positive	0.511		38	BCA4	BCA-Positive	0.501		38	PDS915	BCA-Negative	0.1452		39	PDS915	Nephrology Clinic Patients	0.2029		38	BCA4	GU Cancer	0.5038
39	BCA4	BCA-Positive	0.4129		39	BCA4	BCA-Positive	0.3995		39	PDS915	BCA-Negative	0.2029		40	PDS915	Nephrology Clinic Patients	0.1673		39	BCA4	GU Cancer	0.4057
40	BCA4	BCA-Positive	0.7929		40	BCA4	BCA-Positive	0.7431		40	PDS915	BCA-Negative	0.1673		41	PDS958	Nephrology Clinic Patients	0.5123		40	BCA4	GU Cancer	0.779
41	BCA5	BCA-Negative	0.5517		41	BCA5	BCA-Negative	0.5356		41	PDS958	BCA-Negative	0.5123		42	PDS958	Nephrology Clinic Patients	0.5143		41	BCA5	Healthy	0.5453
42	BCA5	BCA-Negative	0.2812		42	BCA5	BCA-Negative	0.2869		42	PDS958	BCA-Negative	0.5143		43	PDS958	Nephrology Clinic Patients	0.5152		42	BCA5	Healthy	0.2792
43	BCA5	BCA-Negative	0.2791		43	BCA5	BCA-Negative	0.2849		43	PDS958	BCA-Negative	0.5152		44	PDS958	Nephrology Clinic Patients	0.5196		43	BCA5	Healthy	0.2771
44	BCA5	BCA-Negative	0.2462		44	BCA5	BCA-Negative	0.2462		44	PDS958	BCA-Negative	0.5196		45	PDS958	Nephrology Clinic Patients	0.4938		44	BCA5	Healthy	0.2448
45	BCA5	BCA-Negative	0.5747		45	BCA5	BCA-Negative	0.5546		45	PDS958	BCA-Negative	0.4938		46	PDS958	Nephrology Clinic Patients	0.5218		45	BCA5	Healthy	0.5671
46	BCA5	BCA-Negative	0.2471		46	BCA5	BCA-Negative	0.2468		46	PDS958	BCA-Negative	0.5218		47	PDS958	Nephrology Clinic Patients	0.5285		46	BCA5	Healthy	0.2456
47	BCA5	BCA-Negative	0.5773		47	BCA5	BCA-Negative	0.5567		47	PDS958	BCA-Negative	0.5285		48	PDS958	Nephrology Clinic Patients	0.5276		47	BCA5	Healthy	0.5697
48	BCA5	BCA-Negative	0.2979		48	BCA5	BCA-Negative	0.3046		48	PDS958	BCA-Negative	0.5276		49	PDS958	Nephrology Clinic Patients	0.506		48	BCA5	Healthy	0.2968
49	BCA5	BCA-Negative	0.5168		49	BCA5	BCA-Negative	0.5073		49	PDS958	BCA-Negative	0.506		50	PDS958	Nephrology Clinic Patients	0.4989		49	BCA5	Healthy	0.5117
50	BCA5	BCA-Negative	0.5698		50	BCA5	BCA-Negative	0.5512		50	PDS958	BCA-Negative	0.4989		52	PDS959	Nephrology Clinic Patients	0.4358		50	BCA5	Healthy	0.5626
51	BCA6	BCA-Positive	0.2747		51	BCA6	BCA-Positive	0.2783		51	PDS959	BCA-Negative	0.5451		53	PDS959	Nephrology Clinic Patients	0.4399		51	BCA6	GU Cancer	0.2766
52	BCA6	BCA-Positive	0.2823		52	BCA6	BCA-Positive	0.2859		52	PDS959	BCA-Negative	0.4358		54	PDS959	Nephrology Clinic Patients	0.4185		52	BCA6	GU Cancer	0.2842
53	BCA6	BCA-Positive	0.2636		53	BCA6	BCA-Positive	0.2669		53	PDS959	BCA-Negative	0.4399		55	PDS959	Nephrology Clinic Patients	0.4235		53	BCA6	GU Cancer	0.2655
54	BCA6	BCA-Positive	0.2906		54	BCA6	BCA-Positive	0.2939		54	PDS959	BCA-Negative	0.4185		58	PDS959	Nephrology Clinic Patients	0.3982		54	BCA6	GU Cancer	0.2921
55	BCA6	BCA-Positive	0.2741		55	BCA6	BCA-Positive	0.2778		55	PDS959	BCA-Negative	0.4235		59	PDS959	Nephrology Clinic Patients	0.4093		55	BCA6	GU Cancer	0.2761
56	BCA6	BCA-Positive	0.2547		56	BCA6	BCA-Positive	0.2584		56	PDS959	BCA-Negative	0.5245		60	PDS959	Nephrology Clinic Patients	0.4173		56	BCA6	GU Cancer	0.2571
57	BCA6	BCA-Positive	0.2568		57	BCA6	BCA-Positive	0.2606		57	PDS959	BCA-Negative	0.5034		61	PDS960	Nephrology Clinic Patients	0.509		57	BCA6	GU Cancer	0.2591
58	BCA6	BCA-Positive	0.2552		58	BCA6	BCA-Positive	0.2592		58	PDS959	BCA-Negative	0.3982		62	PDS960	Nephrology Clinic Patients	0.5027		58	BCA6	GU Cancer	0.2577
59	BCA6	BCA-Positive	0.2817		59	BCA6	BCA-Positive	0.2858		59	PDS959	BCA-Negative	0.4093		63	PDS960	Nephrology Clinic Patients	0.403		59	BCA6	GU Cancer	0.2838
60	BCA6	BCA-Positive	0.2695		60	BCA6	BCA-Positive	0.2732		60	PDS959	BCA-Negative	0.4173		64	PDS960	Nephrology Clinic Patients	0.5105		60	BCA6	GU Cancer	0.2716
61	BCA7	BCA-Negative	0.0927		61	BCA7	BCA-Negative	0.0965		61	PDS960	BCA-Negative	0.509		65	PDS960	Nephrology Clinic Patients	0.4982		61	BCA7	GU Cancer	0.0954
62	BCA7	BCA-Negative	0.1062		62	BCA7	BCA-Negative	0.1102		62	PDS960	BCA-Negative	0.5027		66	PDS960	Nephrology Clinic Patients	0.3887		62	BCA7	GU Cancer	0.109
63	BCA7	BCA-Negative	0.2431		63	BCA7	BCA-Negative	0.2475		63	PDS960	BCA-Negative	0.403		67	PDS960	Nephrology Clinic Patients	0.505		63	BCA7	GU Cancer	0.2447
64	BCA7	BCA-Negative	0.091		64	BCA7	BCA-Negative	0.095		64	PDS960	BCA-Negative	0.5105		68	PDS960	Nephrology Clinic Patients	0.4695		64	BCA7	GU Cancer	0.0938
65	BCA7	BCA-Negative	0.2391		65	BCA7	BCA-Negative	0.2435		65	PDS960	BCA-Negative	0.4982		69	PDS960	Nephrology Clinic Patients	0.5005		65	BCA7	GU Cancer	0.2408
66	BCA7	BCA-Negative	0.0876		66	BCA7	BCA-Negative	0.0918		66	PDS960	BCA-Negative	0.3887		70	PDS960	Nephrology Clinic Patients	0.3495		66	BCA7	GU Cancer	0.0907
67	BCA7	BCA-Negative	0.2353		67	BCA7	BCA-Negative	0.2396		67	PDS960	BCA-Negative	0.505		71	PDS961	Nephrology Clinic Patients	0.4421		67	BCA7	GU Cancer	0.2369
68	BCA7	BCA-Negative	0.243		68	BCA7	BCA-Negative	0.2473		68	PDS960	BCA-Negative	0.4695		72	PDS961	Nephrology Clinic Patients	0.4583		68	BCA7	GU Cancer	0.2446
69	BCA7	BCA-Negative	0.274		69	BCA7	BCA-Negative	0.2786		69	PDS960	BCA-Negative	0.5005		73	PDS961	Nephrology Clinic Patients	0.3648		69	BCA7	GU Cancer	0.2753
70	BCA7	BCA-Negative	0.2597		70	BCA7	BCA-Negative	0.2642		70	PDS960	BCA-Negative	0.3495		74	PDS961	Nephrology Clinic Patients	0.3416		70	BCA7	GU Cancer	0.2612
71	BCA8	BCA-Negative	0.2591		71	BCA8	BCA-Negative	0.2619		71	PDS961	BCA-Negative	0.4421		75	PDS961	Nephrology Clinic Patients	0.4834		71	BCA8	Other GU Disease	0.2606
72	BCA8	BCA-Negative	0.2517		72	BCA8	BCA-Negative	0.2552		72	PDS961	BCA-Negative	0.4583		76	PDS961	Nephrology Clinic Patients	0.3779		72	BCA8	Other GU Disease	0.2537
73	BCA8	BCA-Negative	0.3087		73	BCA8	BCA-Negative	0.3109		73	PDS961	BCA-Negative	0.3648		77	PDS961	Nephrology Clinic Patients	0.4716		73	BCA8	Other GU Disease	0.3092
74	BCA8	BCA-Negative	0.278		74	BCA8	BCA-Negative	0.2809		74	PDS961	BCA-Negative	0.3416		78	PDS961	Nephrology Clinic Patients	0.4159		74	BCA8	Other GU Disease	0.2793
75	BCA8	BCA-Negative	0.2856		75	BCA8	BCA-Negative	0.2888		75	PDS961	BCA-Negative	0.4834		79	PDS961	Nephrology Clinic Patients	0.4646		75	BCA8	Other GU Disease	0.2869
76	BCA8	BCA-Negative	0.3485		76	BCA8	BCA-Negative	0.3504		76	PDS961	BCA-Negative	0.3779		80	PDS961	Nephrology Clinic Patients	0.4907		76	BCA8	Other GU Disease	0.3483
77	BCA8	BCA-Negative	0.3581		77	BCA8	BCA-Negative	0.3597		77	PDS961	BCA-Negative	0.4716		81	PDS962	Nephrology Clinic Patients	0.2298		77	BCA8	Other GU Disease	0.3574
78	BCA8	BCA-Negative	0.2982		78	BCA8	BCA-Negative	0.3017		78	PDS961	BCA-Negative	0.4159		82	PDS962	Nephrology Clinic Patients	0.2574		78	BCA8	Other GU Disease	0.2996
79	BCA8	BCA-Negative	0.2623		79	BCA8	BCA-Negative	0.2656		79	PDS961	BCA-Negative	0.4646		83	PDS962	Nephrology Clinic Patients	0.3521		79	BCA8	Other GU Disease	0.2641
80	BCA8	BCA-Negative	0.2416		80	BCA8	BCA-Negative	0.2454		80	PDS961	BCA-Negative	0.4907		84	PDS962	Nephrology Clinic Patients	0.2681		80	BCA8	Other GU Disease	0.244
81	BCA9	BCA-Negative	0.258		81	BCA9	BCA-Negative	0.2614		81	PDS962	BCA-Negative	0.2298		85	PDS962	Nephrology Clinic Patients	0.2644		81	BCA9	Other GU Disease	0.2585
82	BCA9	BCA-Negative	0.2775		82	BCA9	BCA-Negative	0.2814		82	PDS962	BCA-Negative	0.2574		86	PDS962	Nephrology Clinic Patients	0.2784		82	BCA9	Other GU Disease	0.2755
83	BCA9	BCA-Negative	0.2657		83	BCA9	BCA-Negative	0.2683		83	PDS962	BCA-Negative	0.3521		87	PDS962	Nephrology Clinic Patients	0.2929		83	BCA9	Other GU Disease	0.2659
84	BCA9	BCA-Negative	0.2631		84	BCA9	BCA-Negative	0.2665		84	PDS962	BCA-Negative	0.2681		88	PDS962	Nephrology Clinic Patients	0.2784		84	BCA9	Other GU Disease	0.2636
85	BCA9	BCA-Negative	0.2818		85	BCA9	BCA-Negative	0.2853		85	PDS962	BCA-Negative	0.2644		89	PDS962	Nephrology Clinic Patients	0.3341		85	BCA9	Other GU Disease	0.2787
86	BCA9	BCA-Negative	0.2592		86	BCA9	BCA-Negative	0.2626		86	PDS962	BCA-Negative	0.2784		90	PDS962	Nephrology Clinic Patients	0.2794		86	BCA9	Other GU Disease	0.2601
87	BCA9	BCA-Negative	0.2516		87	BCA9	BCA-Negative	0.2532		87	PDS962	BCA-Negative	0.2929		91	PDS963	Nephrology Clinic Patients	0.4558		87	BCA9	Other GU Disease	0.2514
88	BCA9	BCA-Negative	0.2549		88	BCA9	BCA-Negative	0.2569		88	PDS962	BCA-Negative	0.2784		92	PDS963	Nephrology Clinic Patients	0.3951		88	BCA9	Other GU Disease	0.2547
89	BCA9	BCA-Negative	0.2611		89	BCA9	BCA-Negative	0.2635		89	PDS962	BCA-Negative	0.3341		93	PDS963	Nephrology Clinic Patients	0.4339		89	BCA9	Other GU Disease	0.2613
90	BCA9	BCA-Negative	0.2685		90	BCA9	BCA-Negative	0.2716		90	PDS962	BCA-Negative	0.2794		94	PDS963	Nephrology Clinic Patients	0.4193		90	BCA9	Other GU Disease	0.2688
91	BCA10	BCA-Negative	0.2297		91	BCA10	BCA-Negative	0.2354		91	PDS963	BCA-Negative	0.4558		95	PDS963	Nephrology Clinic Patients	0.4437		91	BCA10	Other GU Disease	0.2325
92	BCA10	BCA-Negative	0.1697		92	BCA10	BCA-Negative	0.1684		92	PDS963	BCA-Negative	0.3951		96	PDS963	Nephrology Clinic Patients	0.4466		92	BCA10	Other GU Disease	0.1684
93	BCA10	BCA-Negative	0.2515		93	BCA10	BCA-Negative	0.2587		93	PDS963	BCA-Negative	0.4339		97	PDS963	Nephrology Clinic Patients	0.4476		93	BCA10	Other GU Disease	0.2533
94	BCA10	BCA-Negative	0.216		94	BCA10	BCA-Negative	0.221		94	PDS963	BCA-Negative	0.4193		98	PDS963	Nephrology Clinic Patients	0.4362		94	BCA10	Other GU Disease	0.2186
95	BCA10	BCA-Negative	0.1684		95	BCA10	BCA-Negative	0.1674		95	PDS963	BCA-Negative	0.4437		99	PDS963	Nephrology Clinic Patients	0.4216		95	BCA10	Other GU Disease	0.1673
96	BCA10	BCA-Negative	0.2364		96	BCA10	BCA-Negative	0.2427		96	PDS963	BCA-Negative	0.4466		100	PDS963	Nephrology Clinic Patients	0.4271		96	BCA10	Other GU Disease	0.2391
97	BCA10	BCA-Negative	0.2608		97	BCA10	BCA-Negative	0.2667		97	PDS963	BCA-Negative	0.4476		101	PDS964	Nephrology Clinic Patients	0.3693		97	BCA10	Other GU Disease	0.2634
98	BCA10	BCA-Negative	0.2111		98	BCA10	BCA-Negative	0.216		98	PDS963	BCA-Negative	0.4362		103	PDS964	Nephrology Clinic Patients	0.3634		98	BCA10	Other GU Disease	0.2137
99	BCA10	BCA-Negative	0.2679		99	BCA10	BCA-Negative	0.2749		99	PDS963	BCA-Negative	0.4216		104	PDS964	Nephrology Clinic Patients	0.3317		99	BCA10	Other GU Disease	0.2708
100	BCA10	BCA-Negative	0.2484		100	BCA10	BCA-Negative	0.2559		100	PDS963	BCA-Negative	0.4271		107	PDS964	Nephrology Clinic Patients	0.3424		100	BCA10	Other GU Disease	0.2506
101	BCA11	BCA-Negative	0.2141		101	BCA11	BCA-Negative	0.2162		101	PDS964	BCA-Negative	0.3693		108	PDS964	Nephrology Clinic Patients	0.3736		101	BCA11	Healthy	0.2147
102	BCA11	BCA-Negative	0.2141		102	BCA11	BCA-Negative	0.2163		102	PDS964	BCA-Negative	0.4185		109	PDS964	Nephrology Clinic Patients	0.3657		102	BCA11	Healthy	0.2147
103	BCA11	BCA-Negative	0.2342		103	BCA11	BCA-Negative	0.2418		103	PDS964	BCA-Negative	0.3634		110	PDS964	Nephrology Clinic Patients	0.3817		103	BCA11	Healthy	0.2356
104	BCA11	BCA-Negative	0.2088		104	BCA11	BCA-Negative	0.2106		104	PDS964	BCA-Negative	0.3317		120	PDS966	Nephrology Clinic Patients	0.2783		104	BCA11	Healthy	0.2093
105	BCA11	BCA-Negative	0.2183		105	BCA11	BCA-Negative	0.2207		105	PDS964	BCA-Negative	0.3914		121	PDS967	Nephrology Clinic Patients	0.3564		105	BCA11	Healthy	0.219
106	BCA11	BCA-Negative	0.2137		106	BCA11	BCA-Negative	0.216		106	PDS964	BCA-Negative	0.3871		124	PDS967	Nephrology Clinic Patients	0.3884		106	BCA11	Healthy	0.2144
107	BCA11	BCA-Negative	0.2101		107	BCA11	BCA-Negative	0.2128		107	PDS964	BCA-Negative	0.3424		126	PDS967	Nephrology Clinic Patients	0.4434		107	BCA11	Healthy	0.2109
108	BCA11	BCA-Negative	0.2728		108	BCA11	BCA-Negative	0.2763		108	PDS964	BCA-Negative	0.3736		128	PDS967	Nephrology Clinic Patients	0.4134		108	BCA11	Healthy	0.2735
109	BCA11	BCA-Negative	0.2302		109	BCA11	BCA-Negative	0.2331		109	PDS964	BCA-Negative	0.3657		131	PDS968	Nephrology Clinic Patients	0.3199		109	BCA11	Healthy	0.231
110	BCA11	BCA-Negative	0.2196		110	BCA11	BCA-Negative	0.2221		110	PDS964	BCA-Negative	0.3817		133	PDS968	Nephrology Clinic Patients	0.2999		110	BCA11	Healthy	0.2203
111	BCA12	BCA-Negative	0.3934		111	BCA12	BCA-Negative	0.3862		111	PDS966	BCA-Negative	0.4584		134	PDS968	Nephrology Clinic Patients	0.2823		112	BCA12	Other GU Disease	0.4504
112	BCA12	BCA-Negative	0.4499		112	BCA12	BCA-Negative	0.4553		112	PDS966	BCA-Negative	0.4622		135	PDS968	Nephrology Clinic Patients	0.2443		113	BCA12	Other GU Disease	0.4636
113	BCA12	BCA-Negative	0.4622		113	BCA12	BCA-Negative	0.467		113	PDS966	BCA-Negative	0.439		137	PDS968	Nephrology Clinic Patients	0.274		114	BCA12	Other GU Disease	0.38
114	BCA12	BCA-Negative	0.3806		114	BCA12	BCA-Negative	0.38		114	PDS966	BCA-Negative	0.4499		138	PDS968	Nephrology Clinic Patients	0.2596		115	BCA12	Other GU Disease	0.4771
115	BCA12	BCA-Negative	0.4764		115	BCA12	BCA-Negative	0.4819		115	PDS966	BCA-Negative	0.4534		139	PDS968	Nephrology Clinic Patients	0.3062		116	BCA12	Other GU Disease	0.4515
116	BCA12	BCA-Negative	0.4504		116	BCA12	BCA-Negative	0.4555		116	PDS966	BCA-Negative	0.438		140	PDS968	Nephrology Clinic Patients	0.2811		117	BCA12	Other GU Disease	0.4598
117	BCA12	BCA-Negative	0.4591		117	BCA12	BCA-Negative	0.4648		117	PDS966	BCA-Negative	0.4382		145	PDS969	Nephrology Clinic Patients	0.2537		119	BCA13	Other GU Disease	0.2033
118	BCA12	BCA-Negative	0.4028		118	BCA12	BCA-Negative	0.3942		118	PDS966	BCA-Negative	0.4363		151	PDS970	Nephrology Clinic Patients	0.4046		120	BCA13	Other GU Disease	0.2553
119	BCA13	BCA-Negative	0.2003		119	BCA13	BCA-Negative	0.2055		119	PDS966	BCA-Negative	0.4018		152	PDS970	Nephrology Clinic Patients	0.3436		121	BCA13	Other GU Disease	0.2035
120	BCA13	BCA-Negative	0.2527		120	BCA13	BCA-Negative	0.2584		120	PDS966	BCA-Negative	0.2783		153	PDS970	Nephrology Clinic Patients	0.3556		122	BCA13	Other GU Disease	0.2299
121	BCA13	BCA-Negative	0.2002		121	BCA13	BCA-Negative	0.2059		121	PDS967	BCA-Negative	0.3564		154	PDS970	Nephrology Clinic Patients	0.3392		123	BCA13	Other GU Disease	0.3606
122	BCA13	BCA-Negative	0.227		122	BCA13	BCA-Negative	0.2325		122	PDS967	BCA-Negative	0.3929		155	PDS970	Nephrology Clinic Patients	0.3438		124	BCA13	Other GU Disease	0.1873
123	BCA13	BCA-Negative	0.3599		123	BCA13	BCA-Negative	0.3645		123	PDS967	BCA-Negative	0.402		156	PDS970	Nephrology Clinic Patients	0.3472		125	BCA13	Other GU Disease	0.2256
124	BCA13	BCA-Negative	0.184		124	BCA13	BCA-Negative	0.1894		124	PDS967	BCA-Negative	0.3884		157	PDS970	Nephrology Clinic Patients	0.3288		126	BCA13	Other GU Disease	0.1951
125	BCA13	BCA-Negative	0.2227		125	BCA13	BCA-Negative	0.2282		125	PDS967	BCA-Negative	0.4198		158	PDS970	Nephrology Clinic Patients	0.343		127	BCA14	Other GU Disease	0.1384
126	BCA13	BCA-Negative	0.1917		126	BCA13	BCA-Negative	0.1973		126	PDS967	BCA-Negative	0.4434		159	PDS970	Nephrology Clinic Patients	0.354		128	BCA14	Other GU Disease	0.1493
127	BCA14	BCA-Negative	0.1339		127	BCA14	BCA-Negative	0.1398		127	PDS967	BCA-Negative	0.4454		160	PDS970	Nephrology Clinic Patients	0.3542		129	BCA14	Other GU Disease	0.1447
128	BCA14	BCA-Negative	0.1443		128	BCA14	BCA-Negative	0.1509		128	PDS967	BCA-Negative	0.4134		171	PDS972	Nephrology Clinic Patients	0.204		130	BCA14	Other GU Disease	0.1482
129	BCA14	BCA-Negative	0.1403		129	BCA14	BCA-Negative	0.1457		129	PDS967	BCA-Negative	0.4565		172	PDS972	Nephrology Clinic Patients	0.2979		131	BCA14	Other GU Disease	0.1554
130	BCA14	BCA-Negative	0.1435		130	BCA14	BCA-Negative	0.1495		130	PDS967	BCA-Negative	0.4491		173	PDS972	Nephrology Clinic Patients	0.1664		132	BCA14	Other GU Disease	0.1504
131	BCA14	BCA-Negative	0.1509		131	BCA14	BCA-Negative	0.1565		131	PDS968	BCA-Negative	0.3199		174	PDS972	Nephrology Clinic Patients	0.2952		133	BCA14	Other GU Disease	0.1522
132	BCA14	BCA-Negative	0.1499		132	BCA14	BCA-Negative	0.1487		132	PDS968	BCA-Negative	0.4656		175	PDS972	Nephrology Clinic Patients	0.3031		134	BCA14	Other GU Disease	0.1529
133	BCA14	BCA-Negative	0.1474		133	BCA14	BCA-Negative	0.1533		133	PDS968	BCA-Negative	0.2999		176	PDS972	Nephrology Clinic Patients	0.3341		135	BCA14	Other GU Disease	0.1612
134	BCA14	BCA-Negative	0.1491		134	BCA14	BCA-Negative	0.1532		134	PDS968	BCA-Negative	0.2823		177	PDS972	Nephrology Clinic Patients	0.327		136	BCA14	Other GU Disease	0.149
135	BCA14	BCA-Negative	0.1565		135	BCA14	BCA-Negative	0.1625		135	PDS968	BCA-Negative	0.2443		178	PDS972	Nephrology Clinic Patients	0.1707		137	BCA15	GU Cancer	0.6214
136	BCA14	BCA-Negative	0.1442		136	BCA14	BCA-Negative	0.1498		136	PDS968	BCA-Negative	0.4565		179	PDS972	Nephrology Clinic Patients	0.3206		138	BCA15	GU Cancer	0.648
137	BCA15	BCA-Positive	0.6249		137	BCA15	BCA-Positive	0.626		137	PDS968	BCA-Negative	0.274		180	PDS972	Nephrology Clinic Patients	0.3259		139	BCA15	GU Cancer	0.656
138	BCA15	BCA-Positive	0.6514		138	BCA15	BCA-Positive	0.6545		138	PDS968	BCA-Negative	0.2596		231	PDS978	Nephrology Clinic Patients	0.3648		140	BCA15	GU Cancer	0.6486
139	BCA15	BCA-Positive	0.6572		139	BCA15	BCA-Positive	0.6619		139	PDS968	BCA-Negative	0.3062		232	PDS978	Nephrology Clinic Patients	0.3677		141	BCA15	GU Cancer	0.5696
140	BCA15	BCA-Positive	0.6492		140	BCA15	BCA-Positive	0.6533		140	PDS968	BCA-Negative	0.2811		233	PDS978	Nephrology Clinic Patients	0.3614		142	BCA15	GU Cancer	0.5798
141	BCA15	BCA-Positive	0.5703		141	BCA15	BCA-Positive	0.5654		141	PDS969	BCA-Negative	0.3218		234	PDS978	Nephrology Clinic Patients	0.3646		143	BCA15	GU Cancer	0.5707
142	BCA15	BCA-Positive	0.5888		142	BCA15	BCA-Positive	0.5812		142	PDS969	BCA-Negative	0.3914		235	PDS978	Nephrology Clinic Patients	0.3685		144	BCA15	GU Cancer	0.6679
143	BCA15	BCA-Positive	0.5799		143	BCA15	BCA-Positive	0.5712		143	PDS969	BCA-Negative	0.4207		236	PDS978	Nephrology Clinic Patients	0.3639		145	BCA15	GU Cancer	0.8027
144	BCA15	BCA-Positive	0.6694		144	BCA15	BCA-Positive	0.6729		144	PDS969	BCA-Negative	0.4631		237	PDS978	Nephrology Clinic Patients	0.3654		146	BCA15	GU Cancer	0.5731
145	BCA15	BCA-Positive	0.8077		145	BCA15	BCA-Positive	0.7796		145	PDS969	BCA-Negative	0.2537		238	PDS978	Nephrology Clinic Patients	0.3736		147	BCA16	Other GU Disease	0.2356
146	BCA15	BCA-Positive	0.5826		146	BCA15	BCA-Positive	0.5737		146	PDS969	BCA-Negative	0.4447		239	PDS978	Nephrology Clinic Patients	0.3188		148	BCA16	Other GU Disease	0.497
147	BCA16	BCA-Negative	0.2349		147	BCA16	BCA-Negative	0.239		147	PDS969	BCA-Negative	0.4565		240	PDS978	Nephrology Clinic Patients	0.3744		149	BCA16	Other GU Disease	0.2456
148	BCA16	BCA-Negative	0.5033		148	BCA16	BCA-Negative	0.4768		148	PDS969	BCA-Negative	0.4799		241	PDS979	Nephrology Clinic Patients	0.2441		150	BCA16	Other GU Disease	0.4994
149	BCA16	BCA-Negative	0.2446		149	BCA16	BCA-Negative	0.2497		149	PDS969	BCA-Negative	0.4727		242	PDS979	Nephrology Clinic Patients	0.215		151	BCA16	Other GU Disease	0.2767
150	BCA16	BCA-Negative	0.5056		150	BCA16	BCA-Negative	0.4792		150	PDS969	BCA-Negative	0.4778		243	PDS979	Nephrology Clinic Patients	0.1684		152	BCA16	Other GU Disease	0.247
151	BCA16	BCA-Negative	0.2754		151	BCA16	BCA-Negative	0.2823		151	PDS970	BCA-Negative	0.4046		244	PDS979	Nephrology Clinic Patients	0.1981		153	BCA16	Other GU Disease	0.2865
152	BCA16	BCA-Negative	0.2464		152	BCA16	BCA-Negative	0.2507		152	PDS970	BCA-Negative	0.3436		245	PDS979	Nephrology Clinic Patients	0.1608		154	BCA16	Other GU Disease	0.3078
153	BCA16	BCA-Negative	0.2871		153	BCA16	BCA-Negative	0.2861		153	PDS970	BCA-Negative	0.3556		246	PDS979	Nephrology Clinic Patients	0.2079		155	BCA16	Other GU Disease	0.2658
154	BCA16	BCA-Negative	0.3077		154	BCA16	BCA-Negative	0.3087		154	PDS970	BCA-Negative	0.3392		247	PDS979	Nephrology Clinic Patients	0.1955		156	BCA16	Other GU Disease	0.3886
155	BCA16	BCA-Negative	0.2663		155	BCA16	BCA-Negative	0.2654		155	PDS970	BCA-Negative	0.3438		248	PDS979	Nephrology Clinic Patients	0.1764		157	BCA17	Healthy	0.3375
156	BCA16	BCA-Negative	0.3893		156	BCA16	BCA-Negative	0.3881		156	PDS970	BCA-Negative	0.3472		249	PDS979	Nephrology Clinic Patients	0.2157		158	BCA17	Healthy	0.2906
157	BCA17	BCA-Negative	0.3375		157	BCA17	BCA-Negative	0.3396		157	PDS970	BCA-Negative	0.3288		250	PDS979	Nephrology Clinic Patients	0.2547		159	BCA17	Healthy	0.393
158	BCA17	BCA-Negative	0.2939		158	BCA17	BCA-Negative	0.2878		158	PDS970	BCA-Negative	0.343		251	PDS980	Nephrology Clinic Patients	0.1134		160	BCA17	Healthy	0.3078
159	BCA17	BCA-Negative	0.3928		159	BCA17	BCA-Negative	0.3955		159	PDS970	BCA-Negative	0.354		252	PDS980	Nephrology Clinic Patients	0.0808		161	BCA17	Healthy	0.416
160	BCA17	BCA-Negative	0.3112		160	BCA17	BCA-Negative	0.3052		160	PDS970	BCA-Negative	0.3542		253	PDS980	Nephrology Clinic Patients	0.0665		162	BCA17	Healthy	0.3029
161	BCA17	BCA-Negative	0.4154		161	BCA17	BCA-Negative	0.419		161	PDS971	BCA-Negative	0.3771		254	PDS980	Nephrology Clinic Patients	0.0793		163	BCA17	Healthy	0.4104
162	BCA17	BCA-Negative	0.3064		162	BCA17	BCA-Negative	0.3001		162	PDS971	BCA-Negative	0.4106		255	PDS980	Nephrology Clinic Patients	0.0933		164	BCA17	Healthy	0.3126
163	BCA17	BCA-Negative	0.4105		163	BCA17	BCA-Negative	0.412		163	PDS971	BCA-Negative	0.4175		256	PDS980	Nephrology Clinic Patients	0.1177		165	BCA17	Healthy	0.4008
164	BCA17	BCA-Negative	0.3159		164	BCA17	BCA-Negative	0.31		164	PDS971	BCA-Negative	0.3976		257	PDS980	Nephrology Clinic Patients	0.1422		166	BCA17	Healthy	0.3106
165	BCA17	BCA-Negative	0.4001		165	BCA17	BCA-Negative	0.4043		165	PDS971	BCA-Negative	0.4271		259	PDS980	Nephrology Clinic Patients	0.129		167	BCA18	GU Cancer	0.3316
166	BCA17	BCA-Negative	0.314		166	BCA17	BCA-Negative	0.3079		166	PDS971	BCA-Negative	0.4062		260	PDS980	Nephrology Clinic Patients	0.177		168	BCA18	GU Cancer	0.3121
167	BCA18	BCA-Positive	0.3307		167	BCA18	BCA-Positive	0.3325		167	PDS971	BCA-Negative	0.4219		261	PDS982	Nephrology Clinic Patients	0.1928		169	BCA18	GU Cancer	0.3245
168	BCA18	BCA-Positive	0.3169		168	BCA18	BCA-Positive	0.3073		168	PDS971	BCA-Negative	0.4106		262	PDS982	Nephrology Clinic Patients	0.1687		170	BCA18	GU Cancer	0.3184
169	BCA18	BCA-Positive	0.3237		169	BCA18	BCA-Positive	0.3249		169	PDS971	BCA-Negative	0.4255		263	PDS982	Nephrology Clinic Patients	0.1652		171	BCA18	GU Cancer	0.3171
170	BCA18	BCA-Positive	0.3238		170	BCA18	BCA-Positive	0.3135		170	PDS971	BCA-Negative	0.4259		264	PDS982	Nephrology Clinic Patients	0.1672		172	BCA18	GU Cancer	0.3456
171	BCA18	BCA-Positive	0.3225		171	BCA18	BCA-Positive	0.3123		171	PDS972	BCA-Negative	0.204		265	PDS982	Nephrology Clinic Patients	0.1584		173	BCA18	GU Cancer	0.4033
172	BCA18	BCA-Positive	0.3451		172	BCA18	BCA-Positive	0.3466		172	PDS972	BCA-Negative	0.2979		266	PDS982	Nephrology Clinic Patients	0.1626		174	BCA18	GU Cancer	0.3183
173	BCA18	BCA-Positive	0.4016		173	BCA18	BCA-Positive	0.4047		173	PDS972	BCA-Negative	0.1664		267	PDS982	Nephrology Clinic Patients	0.1537		175	BCA18	GU Cancer	0.3159
174	BCA18	BCA-Positive	0.3185		174	BCA18	BCA-Positive	0.3189		174	PDS972	BCA-Negative	0.2952		268	PDS982	Nephrology Clinic Patients	0.1701		176	BCA18	GU Cancer	0.449
175	BCA18	BCA-Positive	0.3211		175	BCA18	BCA-Positive	0.311		175	PDS972	BCA-Negative	0.3031		269	PDS982	Nephrology Clinic Patients	0.1498		177	BCA19	GU Cancer	0.2227
176	BCA18	BCA-Positive	0.4476		176	BCA18	BCA-Positive	0.4506		176	PDS972	BCA-Negative	0.3341		270	PDS982	Nephrology Clinic Patients	0.1677		178	BCA19	GU Cancer	0.3681
177	BCA19	BCA-Negative	0.2226		177	BCA19	BCA-Negative	0.2223		177	PDS972	BCA-Negative	0.327		271	PDS983	Nephrology Clinic Patients	0.1972		179	BCA19	GU Cancer	0.395
178	BCA19	BCA-Negative	0.3701		178	BCA19	BCA-Negative	0.3702		178	PDS972	BCA-Negative	0.1707		272	PDS983	Nephrology Clinic Patients	0.1392		180	BCA19	GU Cancer	0.2776
179	BCA19	BCA-Negative	0.3977		179	BCA19	BCA-Negative	0.3965		179	PDS972	BCA-Negative	0.3206		273	PDS983	Nephrology Clinic Patients	0.1226		181	BCA19	GU Cancer	0.2266
180	BCA19	BCA-Negative	0.2776		180	BCA19	BCA-Negative	0.2785		180	PDS972	BCA-Negative	0.3259		274	PDS983	Nephrology Clinic Patients	0.136		182	BCA19	GU Cancer	0.4061
181	BCA19	BCA-Negative	0.2272		181	BCA19	BCA-Negative	0.2262		181	PDS973	BCA-Negative	0.6249		275	PDS983	Nephrology Clinic Patients	0.123		183	BCA19	GU Cancer	0.4317
182	BCA19	BCA-Negative	0.4092		182	BCA19	BCA-Negative	0.4081		182	PDS973	BCA-Negative	0.6222		276	PDS983	Nephrology Clinic Patients	0.1299		184	BCA19	GU Cancer	0.2631
183	BCA19	BCA-Negative	0.436		183	BCA19	BCA-Negative	0.4337		183	PDS973	BCA-Negative	0.6312		277	PDS983	Nephrology Clinic Patients	0.1603		185	BCA19	GU Cancer	0.2203
184	BCA19	BCA-Negative	0.2629		184	BCA19	BCA-Negative	0.2638		184	PDS973	BCA-Negative	0.6049		278	PDS983	Nephrology Clinic Patients	0.2097		186	BCA19	GU Cancer	0.425
185	BCA19	BCA-Negative	0.2205		185	BCA19	BCA-Negative	0.2198		185	PDS973	BCA-Negative	0.635		279	PDS983	Nephrology Clinic Patients	0.1265		187	BCA21	GU Cancer	0.4998
186	BCA19	BCA-Negative	0.4286		186	BCA19	BCA-Negative	0.4272		186	PDS973	BCA-Negative	0.679		280	PDS983	Nephrology Clinic Patients	0.2131		188	BCA21	GU Cancer	0.4435
187	BCA21	BCA-Positive	0.494		187	BCA21	BCA-Positive	0.5176		187	PDS973	BCA-Negative	0.6061		281	PDS984	Nephrology Clinic Patients	0.2804		190	BCA21	GU Cancer	0.3863
188	BCA21	BCA-Positive	0.4379		188	BCA21	BCA-Positive	0.4572		188	PDS973	BCA-Negative	0.643		282	PDS984	Nephrology Clinic Patients	0.235		191	BCA21	GU Cancer	0.4233
189	BCA21	BCA-Positive	0.5677		189	BCA21	BCA-Positive	0.5796		189	PDS973	BCA-Negative	0.6113		283	PDS984	Nephrology Clinic Patients	0.2419		193	BCA21	GU Cancer	0.3435
190	BCA21	BCA-Positive	0.3793		190	BCA21	BCA-Positive	0.405		190	PDS973	BCA-Negative	0.631		284	PDS984	Nephrology Clinic Patients	0.2287		194	BCA21	GU Cancer	0.3606
191	BCA21	BCA-Positive	0.4171		191	BCA21	BCA-Positive	0.4397		191	PDS974	BCA-Negative	0.3014		285	PDS984	Nephrology Clinic Patients	0.1951		195	BCA21	GU Cancer	0.3088
192	BCA21	BCA-Positive	0.5912		192	BCA21	BCA-Positive	0.5915		192	PDS974	BCA-Negative	0.2991		286	PDS984	Nephrology Clinic Patients	0.2608		196	BCA21	GU Cancer	0.2468
193	BCA21	BCA-Positive	0.3365		193	BCA21	BCA-Positive	0.3622		193	PDS974	BCA-Negative	0.3051		287	PDS984	Nephrology Clinic Patients	0.2599		197	BCA22	GU Cancer	0.0643
194	BCA21	BCA-Positive	0.353		194	BCA21	BCA-Positive	0.3822		194	PDS974	BCA-Negative	0.2951		288	PDS984	Nephrology Clinic Patients	0.2538		198	BCA22	GU Cancer	0.0112
195	BCA21	BCA-Positive	0.3011		195	BCA21	BCA-Positive	0.3301		195	PDS974	BCA-Negative	0.2994		289	PDS984	Nephrology Clinic Patients	0.1814		199	BCA22	GU Cancer	0.0104
196	BCA21	BCA-Positive	0.2387		196	BCA21	BCA-Positive	0.2696		196	PDS974	BCA-Negative	0.2904		290	PDS984	Nephrology Clinic Patients	0.1851		200	BCA22	GU Cancer	0.01
197	BCA22	BCA-Negative	0.0609		197	BCA22	BCA-Negative	0.0706		197	PDS974	BCA-Negative	0.2898		291	PDS985	Nephrology Clinic Patients	0.1606		201	BCA22	GU Cancer	0.0112
198	BCA22	BCA-Negative	0.0104		198	BCA22	BCA-Negative	0.0136		198	PDS974	BCA-Negative	0.2973		292	PDS985	Nephrology Clinic Patients	0.1795		202	BCA22	GU Cancer	0.0084
199	BCA22	BCA-Negative	0.0098		199	BCA22	BCA-Negative	0.0125		199	PDS974	BCA-Negative	0.3009		293	PDS985	Nephrology Clinic Patients	0.1802		203	BCA22	GU Cancer	0.0074
200	BCA22	BCA-Negative	0.0096		200	BCA22	BCA-Negative	0.0117		200	PDS974	BCA-Negative	0.2949		294	PDS985	Nephrology Clinic Patients	0.1885		204	BCA22	GU Cancer	0.0074
201	BCA22	BCA-Negative	0.0104		201	BCA22	BCA-Negative	0.0132		201	PDS975	BCA-Negative	0.3409		295	PDS985	Nephrology Clinic Patients	0.1861		205	BCA22	GU Cancer	0.0078
202	BCA22	BCA-Negative	0.008		202	BCA22	BCA-Negative	0.0101		202	PDS975	BCA-Negative	0.3746		296	PDS985	Nephrology Clinic Patients	0.1869		206	BCA22	GU Cancer	0.0093
203	BCA22	BCA-Negative	0.0069		203	BCA22	BCA-Negative	0.0092		203	PDS975	BCA-Negative	0.3472		297	PDS985	Nephrology Clinic Patients	0.1781		207	BCA23	Other GU Disease	0.0029
204	BCA22	BCA-Negative	0.007		204	BCA22	BCA-Negative	0.0088		204	PDS975	BCA-Negative	0.3485		298	PDS985	Nephrology Clinic Patients	0.1847		208	BCA23	Other GU Disease	0.0007
205	BCA22	BCA-Negative	0.0072		205	BCA22	BCA-Negative	0.0096		205	PDS975	BCA-Negative	0.3748		299	PDS985	Nephrology Clinic Patients	0.1801		209	BCA23	Other GU Disease	0.0012
206	BCA22	BCA-Negative	0.0089		206	BCA22	BCA-Negative	0.0108		206	PDS975	BCA-Negative	0.3551		300	PDS985	Nephrology Clinic Patients	0.1875		210	BCA23	Other GU Disease	0.0011
207	BCA23	BCA-Negative	0.0027		207	BCA23	BCA-Negative	0.0031		207	PDS975	BCA-Negative	0.3636		301	PDS986	Nephrology Clinic Patients	0.0923		211	BCA23	Other GU Disease	0.0009
208	BCA23	BCA-Negative	0.0006		208	BCA23	BCA-Negative	0.0007		208	PDS975	BCA-Negative	0.3412		302	PDS986	Nephrology Clinic Patients	0.1105		212	BCA23	Other GU Disease	0.0044
209	BCA23	BCA-Negative	0.0011		209	BCA23	BCA-Negative	0.0012		209	PDS975	BCA-Negative	0.379		303	PDS986	Nephrology Clinic Patients	0.1098		213	BCA23	Other GU Disease	0.0013
210	BCA23	BCA-Negative	0.001		210	BCA23	BCA-Negative	0.0011		210	PDS975	BCA-Negative	0.3525		304	PDS986	Nephrology Clinic Patients	0.0984		214	BCA23	Other GU Disease	0.0008
211	BCA23	BCA-Negative	0.0009		211	BCA23	BCA-Negative	0.0009		211	PDS976	BCA-Negative	0.2807		305	PDS986	Nephrology Clinic Patients	0.0923		215	BCA23	Other GU Disease	0.0009
212	BCA23	BCA-Negative	0.0042		212	BCA23	BCA-Negative	0.0044		212	PDS976	BCA-Negative	0.3145		306	PDS986	Nephrology Clinic Patients	0.104		216	BCA23	Other GU Disease	0.0054
213	BCA23	BCA-Negative	0.0013		213	BCA23	BCA-Negative	0.0014		213	PDS976	BCA-Negative	0.3136		307	PDS986	Nephrology Clinic Patients	0.1218		217	BCA24	Healthy	0.0251
214	BCA23	BCA-Negative	0.0007		214	BCA23	BCA-Negative	0.0007		214	PDS976	BCA-Negative	0.3325		308	PDS986	Nephrology Clinic Patients	0.1138		218	BCA24	Healthy	0.0224
215	BCA23	BCA-Negative	0.0009		215	BCA23	BCA-Negative	0.0009		215	PDS976	BCA-Negative	0.342		309	PDS986	Nephrology Clinic Patients	0.1187		219	BCA24	Healthy	0.0249
216	BCA23	BCA-Negative	0.0052		216	BCA23	BCA-Negative	0.0055		216	PDS976	BCA-Negative	0.3529		310	PDS986	Nephrology Clinic Patients	0.12		220	BCA24	Healthy	0.0224
217	BCA24	BCA-Negative	0.024		217	BCA24	BCA-Negative	0.0282		217	PDS976	BCA-Negative	0.3489		312	PDS987	Nephrology Clinic Patients	0.2376		221	BCA24	Healthy	0.0182
218	BCA24	BCA-Negative	0.0212		218	BCA24	BCA-Negative	0.0254		218	PDS976	BCA-Negative	0.3333		317	PDS987	Nephrology Clinic Patients	0.2022		222	BCA24	Healthy	0.0202
219	BCA24	BCA-Negative	0.0239		219	BCA24	BCA-Negative	0.0277		219	PDS976	BCA-Negative	0.3695		320	PDS987	Nephrology Clinic Patients	0.1802		223	BCA24	Healthy	0.0216
220	BCA24	BCA-Negative	0.021		220	BCA24	BCA-Negative	0.0258		220	PDS976	BCA-Negative	0.3634		321	PDS988	Nephrology Clinic Patients	0.1428		224	BCA24	Healthy	0.0162
221	BCA24	BCA-Negative	0.0176		221	BCA24	BCA-Negative	0.0202		221	PDS977	BCA-Negative	0.3923		322	PDS988	Nephrology Clinic Patients	0.1498		225	BCA24	Healthy	0.0217
222	BCA24	BCA-Negative	0.019		222	BCA24	BCA-Negative	0.0229		222	PDS977	BCA-Negative	0.3924		323	PDS988	Nephrology Clinic Patients	0.1438		226	BCA24	Healthy	0.0157
223	BCA24	BCA-Negative	0.0203		223	BCA24	BCA-Negative	0.0247		223	PDS977	BCA-Negative	0.3937		324	PDS988	Nephrology Clinic Patients	0.1409		228	BCA25	Healthy	0.5444
224	BCA24	BCA-Negative	0.0152		224	BCA24	BCA-Negative	0.0186		224	PDS977	BCA-Negative	0.3928		325	PDS988	Nephrology Clinic Patients	0.1454		229	BCA25	Healthy	0.3027
225	BCA24	BCA-Negative	0.0206		225	BCA24	BCA-Negative	0.0244		225	PDS977	BCA-Negative	0.4123		326	PDS988	Nephrology Clinic Patients	0.1521		231	BCA25	Healthy	0.3072
226	BCA24	BCA-Negative	0.0151		226	BCA24	BCA-Negative	0.0176		226	PDS977	BCA-Negative	0.3969		327	PDS988	Nephrology Clinic Patients	0.1492		232	BCA25	Healthy	0.5058
229	BCA25	BCA-Negative	0.2951		228	BCA25	BCA-Negative	0.5546		227	PDS977	BCA-Negative	0.3887		328	PDS988	Nephrology Clinic Patients	0.1591		233	BCA25	Healthy	0.4644
231	BCA25	BCA-Negative	0.2988		229	BCA25	BCA-Negative	0.326		228	PDS977	BCA-Negative	0.3893		329	PDS988	Nephrology Clinic Patients	0.1497		234	BCA25	Healthy	0.4096
237	BCA26	BCA-Positive	0.1893		231	BCA25	BCA-Negative	0.336		229	PDS977	BCA-Negative	0.3884		330	PDS988	Nephrology Clinic Patients	0.1601		235	BCA25	Healthy	0.488
238	BCA26	BCA-Positive	0.1172		233	BCA25	BCA-Negative	0.4758		230	PDS977	BCA-Negative	0.3814		331	PDS989	Nephrology Clinic Patients	0.4087		236	BCA25	Healthy	0.4757
239	BCA26	BCA-Positive	0.1077		234	BCA25	BCA-Negative	0.4206		231	PDS978	BCA-Negative	0.3648		332	PDS989	Nephrology Clinic Patients	0.3779		237	BCA26	GU Cancer	0.1942
240	BCA26	BCA-Positive	0.1341		235	BCA25	BCA-Negative	0.4921		232	PDS978	BCA-Negative	0.3677		333	PDS989	Nephrology Clinic Patients	0.4083		238	BCA26	GU Cancer	0.1206
241	BCA26	BCA-Positive	0.1192		236	BCA25	BCA-Negative	0.4797		233	PDS978	BCA-Negative	0.3614		334	PDS989	Nephrology Clinic Patients	0.3623		239	BCA26	GU Cancer	0.1112
242	BCA26	BCA-Positive	0.0808		237	BCA26	BCA-Positive	0.2007		234	PDS978	BCA-Negative	0.3646		335	PDS989	Nephrology Clinic Patients	0.3963		240	BCA26	GU Cancer	0.1375
243	BCA26	BCA-Positive	0.0843		238	BCA26	BCA-Positive	0.1244		235	PDS978	BCA-Negative	0.3685		336	PDS989	Nephrology Clinic Patients	0.3564		241	BCA26	GU Cancer	0.1226
244	BCA26	BCA-Positive	0.0825		239	BCA26	BCA-Positive	0.115		236	PDS978	BCA-Negative	0.3639		337	PDS989	Nephrology Clinic Patients	0.3637		242	BCA26	GU Cancer	0.0824
245	BCA26	BCA-Positive	0.0655		240	BCA26	BCA-Positive	0.1411		237	PDS978	BCA-Negative	0.3654		338	PDS989	Nephrology Clinic Patients	0.3739		243	BCA26	GU Cancer	0.0865
246	BCA26	BCA-Positive	0.0697		241	BCA26	BCA-Positive	0.1262		238	PDS978	BCA-Negative	0.3736		339	PDS989	Nephrology Clinic Patients	0.3753		244	BCA26	GU Cancer	0.0844
247	BCA27	BCA-Negative	0.2373		242	BCA26	BCA-Positive	0.0841		239	PDS978	BCA-Negative	0.3188		340	PDS989	Nephrology Clinic Patients	0.3775		245	BCA26	GU Cancer	0.0667
248	BCA27	BCA-Negative	0.2		243	BCA26	BCA-Positive	0.0885		240	PDS978	BCA-Negative	0.3744		341	PDS990	Nephrology Clinic Patients	0.1744		246	BCA26	GU Cancer	0.0712
250	BCA27	BCA-Negative	0.1367		244	BCA26	BCA-Positive	0.0864		241	PDS979	BCA-Negative	0.2441		342	PDS990	Nephrology Clinic Patients	0.1843		247	BCA27	Healthy	0.2445
251	BCA27	BCA-Negative	0.0786		245	BCA26	BCA-Positive	0.0679		242	PDS979	BCA-Negative	0.215		343	PDS990	Nephrology Clinic Patients	0.1906		248	BCA27	Healthy	0.2074
252	BCA27	BCA-Negative	0.0754		246	BCA26	BCA-Positive	0.073		243	PDS979	BCA-Negative	0.1684		344	PDS990	Nephrology Clinic Patients	0.1888		249	BCA27	Healthy	0.3496
253	BCA27	BCA-Negative	0.1183		247	BCA27	BCA-Negative	0.264		244	PDS979	BCA-Negative	0.1981		345	PDS990	Nephrology Clinic Patients	0.1846		250	BCA27	Healthy	0.1382
255	BCA27	BCA-Negative	0.054		248	BCA27	BCA-Negative	0.2272		245	PDS979	BCA-Negative	0.1608		346	PDS990	Nephrology Clinic Patients	0.1889		251	BCA27	Healthy	0.0792
257	BCA28	BCA-Positive	0.4335		249	BCA27	BCA-Negative	0.3519		246	PDS979	BCA-Negative	0.2079		347	PDS990	Nephrology Clinic Patients	0.179		252	BCA27	Healthy	0.0759
258	BCA28	BCA-Positive	0.4283		250	BCA27	BCA-Negative	0.1453		247	PDS979	BCA-Negative	0.1955		348	PDS990	Nephrology Clinic Patients	0.1856		253	BCA27	Healthy	0.1181
259	BCA28	BCA-Positive	0.4265		251	BCA27	BCA-Negative	0.0839		248	PDS979	BCA-Negative	0.1764		349	PDS990	Nephrology Clinic Patients	0.1812		254	BCA27	Healthy	0.2264
260	BCA28	BCA-Positive	0.4014		252	BCA27	BCA-Negative	0.0805		249	PDS979	BCA-Negative	0.2157		350	PDS990	Nephrology Clinic Patients	0.1847		255	BCA27	Healthy	0.054
261	BCA28	BCA-Positive	0.4141		253	BCA27	BCA-Negative	0.1203		250	PDS979	BCA-Negative	0.2547		351	PDS991	Nephrology Clinic Patients	0.3056		256	BCA27	Healthy	0.2105
262	BCA28	BCA-Positive	0.3993		254	BCA27	BCA-Negative	0.229		251	PDS980	BCA-Negative	0.1134		352	PDS991	Nephrology Clinic Patients	0.3081		257	BCA28	GU Cancer	0.4354
263	BCA28	BCA-Positive	0.419		255	BCA27	BCA-Negative	0.0575		252	PDS980	BCA-Negative	0.0808		353	PDS991	Nephrology Clinic Patients	0.3061		258	BCA28	GU Cancer	0.4292
264	BCA28	BCA-Positive	0.3974		256	BCA27	BCA-Negative	0.2123		253	PDS980	BCA-Negative	0.0665		354	PDS991	Nephrology Clinic Patients	0.3098		259	BCA28	GU Cancer	0.4271
265	BCA28	BCA-Positive	0.4043		257	BCA28	BCA-Positive	0.453		254	PDS980	BCA-Negative	0.0793		355	PDS991	Nephrology Clinic Patients	0.3169		260	BCA28	GU Cancer	0.4031
266	BCA28	BCA-Positive	0.3895		258	BCA28	BCA-Positive	0.4458		255	PDS980	BCA-Negative	0.0933		356	PDS991	Nephrology Clinic Patients	0.3051		261	BCA28	GU Cancer	0.4146
267	BCA29	BCA-Positive	0.6272		259	BCA28	BCA-Positive	0.4439		256	PDS980	BCA-Negative	0.1177		357	PDS991	Nephrology Clinic Patients	0.3006		262	BCA28	GU Cancer	0.4006
268	BCA29	BCA-Positive	0.6159		260	BCA28	BCA-Positive	0.4219		257	PDS980	BCA-Negative	0.1422		358	PDS991	Nephrology Clinic Patients	0.3008		263	BCA28	GU Cancer	0.4194
269	BCA29	BCA-Positive	0.6224		261	BCA28	BCA-Positive	0.4308		258	PDS980	BCA-Negative	0.2118		359	PDS991	Nephrology Clinic Patients	0.3095		264	BCA28	GU Cancer	0.3982
270	BCA29	BCA-Positive	0.6287		262	BCA28	BCA-Positive	0.4177		259	PDS980	BCA-Negative	0.129		360	PDS991	Nephrology Clinic Patients	0.297		265	BCA28	GU Cancer	0.4049
271	BCA29	BCA-Positive	0.5797		263	BCA28	BCA-Positive	0.4348		260	PDS980	BCA-Negative	0.177		366	PDS992	Nephrology Clinic Patients	0.2751		266	BCA28	GU Cancer	0.3901
272	BCA29	BCA-Positive	0.578		264	BCA28	BCA-Positive	0.415		261	PDS982	BCA-Negative	0.1928		371	PDS993	Nephrology Clinic Patients	0.2947		276	BCA29	GU Cancer	0.5624
273	BCA29	BCA-Positive	0.6155		265	BCA28	BCA-Positive	0.4207		262	PDS982	BCA-Negative	0.1687		372	PDS993	Nephrology Clinic Patients	0.3182		277	BCA30	GU Cancer	0.0048
274	BCA29	BCA-Positive	0.6354		266	BCA28	BCA-Positive	0.4054		263	PDS982	BCA-Negative	0.1652		373	PDS993	Nephrology Clinic Patients	0.3886		278	BCA30	GU Cancer	0.0028
275	BCA29	BCA-Positive	0.6006		267	BCA29	BCA-Positive	0.6552		264	PDS982	BCA-Negative	0.1672		374	PDS993	Nephrology Clinic Patients	0.2755		279	BCA30	GU Cancer	0.0029
276	BCA29	BCA-Positive	0.5626		268	BCA29	BCA-Positive	0.6449		265	PDS982	BCA-Negative	0.1584		375	PDS993	Nephrology Clinic Patients	0.2929		280	BCA30	GU Cancer	0.0037
277	BCA30	BCA-Positive	0.0044		269	BCA29	BCA-Positive	0.6521		266	PDS982	BCA-Negative	0.1626		376	PDS993	Nephrology Clinic Patients	0.3252		281	BCA30	GU Cancer	0.0046
278	BCA30	BCA-Positive	0.0027		270	BCA29	BCA-Positive	0.6585		267	PDS982	BCA-Negative	0.1537		377	PDS993	Nephrology Clinic Patients	0.3771		282	BCA30	GU Cancer	0.0034
279	BCA30	BCA-Positive	0.0028		271	BCA29	BCA-Positive	0.6026		268	PDS982	BCA-Negative	0.1701		378	PDS993	Nephrology Clinic Patients	0.3071		283	BCA30	GU Cancer	0.0037
280	BCA30	BCA-Positive	0.0035		272	BCA29	BCA-Positive	0.6016		269	PDS982	BCA-Negative	0.1498		379	PDS993	Nephrology Clinic Patients	0.3529		284	BCA30	GU Cancer	0.0025
281	BCA30	BCA-Positive	0.0043		273	BCA29	BCA-Positive	0.645		270	PDS982	BCA-Negative	0.1677		380	PDS993	Nephrology Clinic Patients	0.3337		285	BCA30	GU Cancer	0.0028
282	BCA30	BCA-Positive	0.0032		274	BCA29	BCA-Positive	0.663		271	PDS983	BCA-Negative	0.1972		381	PDS994	Nephrology Clinic Patients	0.1946		286	BCA30	GU Cancer	0.0069
283	BCA30	BCA-Positive	0.0035		275	BCA29	BCA-Positive	0.6311		272	PDS983	BCA-Negative	0.1392		382	PDS994	Nephrology Clinic Patients	0.1907		287	BCA31	Healthy	0.1537
284	BCA30	BCA-Positive	0.0024		276	BCA29	BCA-Positive	0.5871		273	PDS983	BCA-Negative	0.1226		383	PDS994	Nephrology Clinic Patients	0.2577		288	BCA31	Healthy	0.1526
285	BCA30	BCA-Positive	0.0026		277	BCA30	BCA-Positive	0.0053		274	PDS983	BCA-Negative	0.136		384	PDS994	Nephrology Clinic Patients	0.2111		289	BCA31	Healthy	0.1755
286	BCA30	BCA-Positive	0.0065		278	BCA30	BCA-Positive	0.0031		275	PDS983	BCA-Negative	0.123		385	PDS994	Nephrology Clinic Patients	0.2618		290	BCA31	Healthy	0.1544
287	BCA31	BCA-Negative	0.1544		279	BCA30	BCA-Positive	0.0032		276	PDS983	BCA-Negative	0.1299		386	PDS994	Nephrology Clinic Patients	0.1923		291	BCA31	Healthy	0.1493
288	BCA31	BCA-Negative	0.153		280	BCA30	BCA-Positive	0.0039		277	PDS983	BCA-Negative	0.1603		387	PDS994	Nephrology Clinic Patients	0.1915		292	BCA31	Healthy	0.1574
289	BCA31	BCA-Negative	0.1776		281	BCA30	BCA-Positive	0.0048		278	PDS983	BCA-Negative	0.2097		388	PDS994	Nephrology Clinic Patients	0.1956		293	BCA31	Healthy	0.1483
290	BCA31	BCA-Negative	0.1546		282	BCA30	BCA-Positive	0.0036		279	PDS983	BCA-Negative	0.1265		389	PDS994	Nephrology Clinic Patients	0.1932		294	BCA31	Healthy	0.148
291	BCA31	BCA-Negative	0.1492		283	BCA30	BCA-Positive	0.0039		280	PDS983	BCA-Negative	0.2131		390	PDS994	Nephrology Clinic Patients	0.2557		295	BCA31	Healthy	0.1488
292	BCA31	BCA-Negative	0.1588		284	BCA30	BCA-Positive	0.0025		281	PDS984	BCA-Negative	0.2804		391	PDS995	Nephrology Clinic Patients	0.3279		296	BCA31	Healthy	0.1509
293	BCA31	BCA-Negative	0.1492		285	BCA30	BCA-Positive	0.0029		282	PDS984	BCA-Negative	0.235		392	PDS995	Nephrology Clinic Patients	0.3118		297	BCA32	Other GU Disease	0.1181
294	BCA31	BCA-Negative	0.149		286	BCA30	BCA-Positive	0.0072		283	PDS984	BCA-Negative	0.2419		393	PDS995	Nephrology Clinic Patients	0.3845		298	BCA32	Other GU Disease	0.1161
295	BCA31	BCA-Negative	0.15		287	BCA31	BCA-Negative	0.153		284	PDS984	BCA-Negative	0.2287		394	PDS995	Nephrology Clinic Patients	0.3589		299	BCA32	Other GU Disease	0.1505
296	BCA31	BCA-Negative	0.1518		288	BCA31	BCA-Negative	0.1519		285	PDS984	BCA-Negative	0.1951		395	PDS995	Nephrology Clinic Patients	0.3713		300	BCA32	Other GU Disease	0.1263
297	BCA32	BCA-Negative	0.119		289	BCA31	BCA-Negative	0.1747		286	PDS984	BCA-Negative	0.2608		396	PDS995	Nephrology Clinic Patients	0.3733		301	BCA32	Other GU Disease	0.1123
298	BCA32	BCA-Negative	0.117		290	BCA31	BCA-Negative	0.154		287	PDS984	BCA-Negative	0.2599		397	PDS995	Nephrology Clinic Patients	0.1905		302	BCA32	Other GU Disease	0.1143
299	BCA32	BCA-Negative	0.1533		291	BCA31	BCA-Negative	0.149		288	PDS984	BCA-Negative	0.2538		398	PDS995	Nephrology Clinic Patients	0.308		303	BCA32	Other GU Disease	0.156
300	BCA32	BCA-Negative	0.1284		292	BCA31	BCA-Negative	0.1563		289	PDS984	BCA-Negative	0.1814		399	PDS995	Nephrology Clinic Patients	0.1811		304	BCA32	Other GU Disease	0.1148
301	BCA32	BCA-Negative	0.1133		293	BCA31	BCA-Negative	0.1472		290	PDS984	BCA-Negative	0.1851		401	PDS996	Nephrology Clinic Patients	0.2714		305	BCA32	Other GU Disease	0.1278
302	BCA32	BCA-Negative	0.1155		294	BCA31	BCA-Negative	0.1468		291	PDS985	BCA-Negative	0.1606		402	PDS996	Nephrology Clinic Patients	0.2197		306	BCA32	Other GU Disease	0.1132
303	BCA32	BCA-Negative	0.1589		295	BCA31	BCA-Negative	0.1475		292	PDS985	BCA-Negative	0.1795		403	PDS996	Nephrology Clinic Patients	0.218		307	BCA33	Healthy	0.0887
304	BCA32	BCA-Negative	0.117		296	BCA31	BCA-Negative	0.15		293	PDS985	BCA-Negative	0.1802		404	PDS996	Nephrology Clinic Patients	0.2343		308	BCA33	Healthy	0.28
305	BCA32	BCA-Negative	0.1301		297	BCA32	BCA-Negative	0.1172		294	PDS985	BCA-Negative	0.1885		405	PDS996	Nephrology Clinic Patients	0.2189		309	BCA33	Healthy	0.1587
306	BCA32	BCA-Negative	0.1147		298	BCA32	BCA-Negative	0.1152		295	PDS985	BCA-Negative	0.1861		406	PDS996	Nephrology Clinic Patients	0.2212		310	BCA33	Healthy	0.2419
307	BCA33	BCA-Negative	0.0874		299	BCA32	BCA-Negative	0.1491		296	PDS985	BCA-Negative	0.1869		407	PDS996	Nephrology Clinic Patients	0.2117		311	BCA33	Healthy	0.2388
309	BCA33	BCA-Negative	0.1583		300	BCA32	BCA-Negative	0.1249		297	PDS985	BCA-Negative	0.1781		408	PDS996	Nephrology Clinic Patients	0.2217		312	BCA33	Healthy	0.267
314	BCA33	BCA-Negative	0.133		301	BCA32	BCA-Negative	0.1112		298	PDS985	BCA-Negative	0.1847		409	PDS996	Nephrology Clinic Patients	0.2094		313	BCA33	Healthy	0.223
315	BCA33	BCA-Negative	0.0979		302	BCA32	BCA-Negative	0.1132		299	PDS985	BCA-Negative	0.1801		410	PDS996	Nephrology Clinic Patients	0.2199		314	BCA33	Healthy	0.1331
316	BCA33	BCA-Negative	0.119		303	BCA32	BCA-Negative	0.1547		300	PDS985	BCA-Negative	0.1875		411	PDS998	Nephrology Clinic Patients	0.2651		315	BCA33	Healthy	0.0986
324	BCA34	BCA-Negative	0.1494		304	BCA32	BCA-Negative	0.1128		301	PDS986	BCA-Negative	0.0923		412	PDS998	Nephrology Clinic Patients	0.2437		316	BCA33	Healthy	0.1189
327	BCA35	BCA-Negative	0.0153		305	BCA32	BCA-Negative	0.1263		302	PDS986	BCA-Negative	0.1105		413	PDS998	Nephrology Clinic Patients	0.2302		317	BCA34	GU Cancer	0.3658
328	BCA35	BCA-Negative	0.0164		306	BCA32	BCA-Negative	0.1118		303	PDS986	BCA-Negative	0.1098		414	PDS998	Nephrology Clinic Patients	0.2364		318	BCA34	GU Cancer	0.4029
329	BCA35	BCA-Negative	0.0158		307	BCA33	BCA-Negative	0.095		304	PDS986	BCA-Negative	0.0984		415	PDS998	Nephrology Clinic Patients	0.2141		319	BCA34	GU Cancer	0.3607
330	BCA35	BCA-Negative	0.0175		308	BCA33	BCA-Negative	0.2838		305	PDS986	BCA-Negative	0.0923		416	PDS998	Nephrology Clinic Patients	0.2333		320	BCA34	GU Cancer	0.3726
331	BCA35	BCA-Negative	0.0149		309	BCA33	BCA-Negative	0.1634		306	PDS986	BCA-Negative	0.104		417	PDS998	Nephrology Clinic Patients	0.2154		321	BCA34	GU Cancer	0.382
332	BCA35	BCA-Negative	0.0162		310	BCA33	BCA-Negative	0.2453		307	PDS986	BCA-Negative	0.1218		418	PDS998	Nephrology Clinic Patients	0.2244		322	BCA34	GU Cancer	0.3686
333	BCA35	BCA-Negative	0.0164		311	BCA33	BCA-Negative	0.2418		308	PDS986	BCA-Negative	0.1138		419	PDS998	Nephrology Clinic Patients	0.2234		323	BCA34	GU Cancer	0.38
334	BCA35	BCA-Negative	0.0153		312	BCA33	BCA-Negative	0.2701		309	PDS986	BCA-Negative	0.1187		420	PDS998	Nephrology Clinic Patients	0.2186		324	BCA34	GU Cancer	0.1509
335	BCA35	BCA-Negative	0.0149		313	BCA33	BCA-Negative	0.2256		310	PDS986	BCA-Negative	0.12		421	PDS999	Nephrology Clinic Patients	0.2338		325	BCA34	GU Cancer	0.3857
336	BCA35	BCA-Negative	0.0158		314	BCA33	BCA-Negative	0.1362		311	PDS987	BCA-Negative	0.2469		422	PDS999	Nephrology Clinic Patients	0.1722		326	BCA34	GU Cancer	0.2851
337	BCA36	BCA-Negative	0.2453		315	BCA33	BCA-Negative	0.1026		312	PDS987	BCA-Negative	0.2376		423	PDS999	Nephrology Clinic Patients	0.2351		327	BCA35	Other GU Disease	0.0157
338	BCA36	BCA-Negative	0.2455		316	BCA33	BCA-Negative	0.1216		313	PDS987	BCA-Negative	0.2672		424	PDS999	Nephrology Clinic Patients	0.2632		328	BCA35	Other GU Disease	0.0167
339	BCA36	BCA-Negative	0.247		317	BCA34	BCA-Negative	0.3686		314	PDS987	BCA-Negative	0.3422		425	PDS999	Nephrology Clinic Patients	0.1801		329	BCA35	Other GU Disease	0.0161
340	BCA36	BCA-Negative	0.2444		318	BCA34	BCA-Negative	0.4056		315	PDS987	BCA-Negative	0.335		426	PDS999	Nephrology Clinic Patients	0.208		330	BCA35	Other GU Disease	0.0179
341	BCA36	BCA-Negative	0.2434		319	BCA34	BCA-Negative	0.3634		316	PDS987	BCA-Negative	0.2613		427	PDS999	Nephrology Clinic Patients	0.2346		331	BCA35	Other GU Disease	0.0152
342	BCA36	BCA-Negative	0.2479		320	BCA34	BCA-Negative	0.3752		317	PDS987	BCA-Negative	0.2022		428	PDS999	Nephrology Clinic Patients	0.2601		332	BCA35	Other GU Disease	0.0163
343	BCA36	BCA-Negative	0.2429		321	BCA34	BCA-Negative	0.3848		318	PDS987	BCA-Negative	0.2386		429	PDS999	Nephrology Clinic Patients	0.271		333	BCA35	Other GU Disease	0.0166
344	BCA36	BCA-Negative	0.2432		322	BCA34	BCA-Negative	0.3713		319	PDS987	BCA-Negative	0.2375		430	PDS999	Nephrology Clinic Patients	0.2844		334	BCA35	Other GU Disease	0.0154
345	BCA36	BCA-Negative	0.3086		323	BCA34	BCA-Negative	0.3824		320	PDS987	BCA-Negative	0.1802		431	PDS1000	Nephrology Clinic Patients	0.1699		335	BCA35	Other GU Disease	0.0151
346	BCA36	BCA-Negative	0.274		324	BCA34	BCA-Negative	0.1581		321	PDS988	BCA-Negative	0.1428		432	PDS1000	Nephrology Clinic Patients	0.2662		336	BCA35	Other GU Disease	0.0159
347	BCA37	BCA-Negative	0.1281		325	BCA34	BCA-Negative	0.3883		322	PDS988	BCA-Negative	0.1498		433	PDS1000	Nephrology Clinic Patients	0.1739		337	BCA36	Other GU Disease	0.2309
348	BCA37	BCA-Negative	0.1389		326	BCA34	BCA-Negative	0.2893		323	PDS988	BCA-Negative	0.1438		434	PDS1000	Nephrology Clinic Patients	0.1707		338	BCA36	Other GU Disease	0.231
349	BCA37	BCA-Negative	0.1253		327	BCA35	BCA-Negative	0.0165		324	PDS988	BCA-Negative	0.1409		435	PDS1000	Nephrology Clinic Patients	0.1127		339	BCA36	Other GU Disease	0.2327
350	BCA37	BCA-Negative	0.1046		328	BCA35	BCA-Negative	0.0171		325	PDS988	BCA-Negative	0.1454		436	PDS1000	Nephrology Clinic Patients	0.1255		340	BCA36	Other GU Disease	0.2299
357	BCA38	BCA-Negative	0.0131		329	BCA35	BCA-Negative	0.0165		326	PDS988	BCA-Negative	0.1521		437	PDS1000	Nephrology Clinic Patients	0.1158		341	BCA36	Other GU Disease	0.2288
358	BCA38	BCA-Negative	0.0134		330	BCA35	BCA-Negative	0.0184		327	PDS988	BCA-Negative	0.1492		438	PDS1000	Nephrology Clinic Patients	0.1127		342	BCA36	Other GU Disease	0.2338
359	BCA38	BCA-Negative	0.0124		331	BCA35	BCA-Negative	0.0156		328	PDS988	BCA-Negative	0.1591		439	PDS1000	Nephrology Clinic Patients	0.16		343	BCA36	Other GU Disease	0.2287
360	BCA38	BCA-Negative	0.0138		332	BCA35	BCA-Negative	0.0166		329	PDS988	BCA-Negative	0.1497		441	PDS1001	Nephrology Clinic Patients	0.2368		344	BCA36	Other GU Disease	0.2289
361	BCA38	BCA-Negative	0.0133		333	BCA35	BCA-Negative	0.017		330	PDS988	BCA-Negative	0.1601		442	PDS1001	Nephrology Clinic Patients	0.1819		345	BCA36	Other GU Disease	0.2919
362	BCA38	BCA-Negative	0.0136		334	BCA35	BCA-Negative	0.0156		331	PDS989	BCA-Negative	0.4087		443	PDS1001	Nephrology Clinic Patients	0.1757		346	BCA36	Other GU Disease	0.2584
363	BCA38	BCA-Negative	0.0162		335	BCA35	BCA-Negative	0.0154		332	PDS989	BCA-Negative	0.3779		444	PDS1001	Nephrology Clinic Patients	0.2547		347	BCA37	Other GU Disease	0.1355
364	BCA38	BCA-Negative	0.0192		336	BCA35	BCA-Negative	0.0158		333	PDS989	BCA-Negative	0.4083		445	PDS1001	Nephrology Clinic Patients	0.2557		348	BCA37	Other GU Disease	0.1456
365	BCA38	BCA-Negative	0.0158		337	BCA36	BCA-Negative	0.224		334	PDS989	BCA-Negative	0.3623		446	PDS1001	Nephrology Clinic Patients	0.1935		349	BCA37	Other GU Disease	0.132
366	BCA38	BCA-Negative	0.0154		338	BCA36	BCA-Negative	0.2241		335	PDS989	BCA-Negative	0.3963		447	PDS1001	Nephrology Clinic Patients	0.2324		350	BCA37	Other GU Disease	0.1122
367	BCA39	BCA-Positive	0.4066		339	BCA36	BCA-Negative	0.226		336	PDS989	BCA-Negative	0.3564		448	PDS1001	Nephrology Clinic Patients	0.251		357	BCA38	Healthy	0.0135
368	BCA39	BCA-Positive	0.3889		340	BCA36	BCA-Negative	0.223		337	PDS989	BCA-Negative	0.3637		450	PDS1001	Nephrology Clinic Patients	0.1706		358	BCA38	Healthy	0.0138
369	BCA39	BCA-Positive	0.2214		341	BCA36	BCA-Negative	0.2218		338	PDS989	BCA-Negative	0.3739		451	PDS1002	Nephrology Clinic Patients	0.2798		359	BCA38	Healthy	0.0126
370	BCA39	BCA-Positive	0.3751		342	BCA36	BCA-Negative	0.227		339	PDS989	BCA-Negative	0.3753		452	PDS1002	Nephrology Clinic Patients	0.2457		360	BCA38	Healthy	0.0141
371	BCA39	BCA-Positive	0.3871		343	BCA36	BCA-Negative	0.222		340	PDS989	BCA-Negative	0.3775		453	PDS1002	Nephrology Clinic Patients	0.252		361	BCA38	Healthy	0.0136
372	BCA39	BCA-Positive	0.3886		344	BCA36	BCA-Negative	0.222		341	PDS990	BCA-Negative	0.1744		454	PDS1002	Nephrology Clinic Patients	0.2559		362	BCA38	Healthy	0.0139
373	BCA39	BCA-Positive	0.3284		345	BCA36	BCA-Negative	0.2853		342	PDS990	BCA-Negative	0.1843		455	PDS1002	Nephrology Clinic Patients	0.2657		363	BCA38	Healthy	0.0164
374	BCA39	BCA-Positive	0.2828		346	BCA36	BCA-Negative	0.2515		343	PDS990	BCA-Negative	0.1906		456	PDS1002	Nephrology Clinic Patients	0.2754		364	BCA38	Healthy	0.0196
375	BCA39	BCA-Positive	0.3097		347	BCA37	BCA-Negative	0.1537		344	PDS990	BCA-Negative	0.1888		457	PDS1002	Nephrology Clinic Patients	0.2661		365	BCA38	Healthy	0.0162
376	BCA39	BCA-Positive	0.3457		348	BCA37	BCA-Negative	0.1634		345	PDS990	BCA-Negative	0.1846		458	PDS1002	Nephrology Clinic Patients	0.3882		366	BCA38	Healthy	0.0158
387	BCA41	BCA-Negative	0.0115		349	BCA37	BCA-Negative	0.1499		346	PDS990	BCA-Negative	0.1889		459	PDS1002	Nephrology Clinic Patients	0.3329		367	BCA39	GU Cancer	0.4055
388	BCA41	BCA-Negative	0.0081		350	BCA37	BCA-Negative	0.1324		347	PDS990	BCA-Negative	0.179		460	PDS1002	Nephrology Clinic Patients	0.2623		368	BCA39	GU Cancer	0.3871
389	BCA41	BCA-Negative	0.0096		351	BCA37	BCA-Negative	0.3654		348	PDS990	BCA-Negative	0.1856		461	PDS1003	Nephrology Clinic Patients	0.3022		369	BCA39	GU Cancer	0.2206
390	BCA41	BCA-Negative	0.0073		352	BCA37	BCA-Negative	0.3605		349	PDS990	BCA-Negative	0.1812		462	PDS1003	Nephrology Clinic Patients	0.3259		370	BCA39	GU Cancer	0.374
391	BCA41	BCA-Negative	0.0049		353	BCA37	BCA-Negative	0.345		350	PDS990	BCA-Negative	0.1847		463	PDS1003	Nephrology Clinic Patients	0.3052		371	BCA39	GU Cancer	0.3863
392	BCA41	BCA-Negative	0.0075		354	BCA37	BCA-Negative	0.3397		351	PDS991	BCA-Negative	0.3056		464	PDS1003	Nephrology Clinic Patients	0.3598		372	BCA39	GU Cancer	0.3873
393	BCA41	BCA-Negative	0.0081		355	BCA37	BCA-Negative	0.3599		352	PDS991	BCA-Negative	0.3081		465	PDS1003	Nephrology Clinic Patients	0.2834		373	BCA39	GU Cancer	0.3285
394	BCA41	BCA-Negative	0.0073		356	BCA37	BCA-Negative	0.3159		353	PDS991	BCA-Negative	0.3061		466	PDS1003	Nephrology Clinic Patients	0.3138		374	BCA39	GU Cancer	0.2817
395	BCA41	BCA-Negative	0.006		357	BCA38	BCA-Negative	0.0141		354	PDS991	BCA-Negative	0.3098		467	PDS1003	Nephrology Clinic Patients	0.3127		375	BCA39	GU Cancer	0.3094
396	BCA41	BCA-Negative	0.0062		358	BCA38	BCA-Negative	0.0143		355	PDS991	BCA-Negative	0.3169		468	PDS1003	Nephrology Clinic Patients	0.3147		376	BCA39	GU Cancer	0.3461
397	BCA42	BCA-Negative	0.3449		359	BCA38	BCA-Negative	0.013		356	PDS991	BCA-Negative	0.3051		469	PDS1003	Nephrology Clinic Patients	0.3281		387	BCA41	Other GU Disease	0.0118
399	BCA42	BCA-Negative	0.3688		360	BCA38	BCA-Negative	0.0146		357	PDS991	BCA-Negative	0.3006		470	PDS1003	Nephrology Clinic Patients	0.3493		388	BCA41	Other GU Disease	0.0084
402	BCA42	BCA-Negative	0.3259		361	BCA38	BCA-Negative	0.0141		358	PDS991	BCA-Negative	0.3008		471	PDS1004	Nephrology Clinic Patients	0.2929		389	BCA41	Other GU Disease	0.0106
404	BCA42	BCA-Negative	0.3844		362	BCA38	BCA-Negative	0.0143		359	PDS991	BCA-Negative	0.3095		472	PDS1004	Nephrology Clinic Patients	0.2783		390	BCA41	Other GU Disease	0.0076
407	BCA43	BCA-Negative	0.1476		363	BCA38	BCA-Negative	0.0168		360	PDS991	BCA-Negative	0.297		473	PDS1004	Nephrology Clinic Patients	0.2621		391	BCA41	Other GU Disease	0.0052
408	BCA43	BCA-Negative	0.1475		364	BCA38	BCA-Negative	0.0202		361	PDS992	BCA-Negative	0.4334		474	PDS1004	Nephrology Clinic Patients	0.2742		392	BCA41	Other GU Disease	0.0078
409	BCA43	BCA-Negative	0.1473		365	BCA38	BCA-Negative	0.0167		362	PDS992	BCA-Negative	0.2992		475	PDS1004	Nephrology Clinic Patients	0.2697		393	BCA41	Other GU Disease	0.0084
410	BCA43	BCA-Negative	0.1528		366	BCA38	BCA-Negative	0.0163		363	PDS992	BCA-Negative	0.449		476	PDS1004	Nephrology Clinic Patients	0.2687		394	BCA41	Other GU Disease	0.0077
411	BCA43	BCA-Negative	0.1441		367	BCA39	BCA-Positive	0.4093		364	PDS992	BCA-Negative	0.4296		477	PDS1004	Nephrology Clinic Patients	0.259		395	BCA41	Other GU Disease	0.0063
412	BCA43	BCA-Negative	0.1537		368	BCA39	BCA-Positive	0.3903		365	PDS992	BCA-Negative	0.3131		478	PDS1004	Nephrology Clinic Patients	0.2804		396	BCA41	Other GU Disease	0.0067
413	BCA43	BCA-Negative	0.1467		369	BCA39	BCA-Positive	0.2274		366	PDS992	BCA-Negative	0.2751		479	PDS1004	Nephrology Clinic Patients	0.272		399	BCA42	Other GU Disease	0.3737
414	BCA43	BCA-Negative	0.146		370	BCA39	BCA-Positive	0.3775		367	PDS992	BCA-Negative	0.3995		480	PDS1004	Nephrology Clinic Patients	0.2629		402	BCA42	Other GU Disease	0.3302
415	BCA43	BCA-Negative	0.1402		371	BCA39	BCA-Positive	0.3897		368	PDS992	BCA-Negative	0.3119		481	PDS1005	Nephrology Clinic Patients	0.4337		404	BCA42	Other GU Disease	0.392
416	BCA43	BCA-Negative	0.1366		372	BCA39	BCA-Positive	0.3903		369	PDS992	BCA-Negative	0.3332		482	PDS1005	Nephrology Clinic Patients	0.4247		407	BCA43	Healthy	0.1495
417	BCA44	BCA-Positive	0.0932		373	BCA39	BCA-Positive	0.3325		370	PDS992	BCA-Negative	0.4289		483	PDS1005	Nephrology Clinic Patients	0.4683		408	BCA43	Healthy	0.1479
418	BCA44	BCA-Positive	0.1134		374	BCA39	BCA-Positive	0.2876		371	PDS993	BCA-Negative	0.2947		484	PDS1005	Nephrology Clinic Patients	0.4437		409	BCA43	Healthy	0.1481
419	BCA44	BCA-Positive	0.0907		375	BCA39	BCA-Positive	0.3142		372	PDS993	BCA-Negative	0.3182		485	PDS1005	Nephrology Clinic Patients	0.4242		410	BCA43	Healthy	0.1531
420	BCA44	BCA-Positive	0.0892		376	BCA39	BCA-Positive	0.3494		373	PDS993	BCA-Negative	0.3886		486	PDS1005	Nephrology Clinic Patients	0.4292		411	BCA43	Healthy	0.1446
421	BCA44	BCA-Positive	0.0888		377	BCA40	BCA-Negative	0.5669		374	PDS993	BCA-Negative	0.2755		487	PDS1005	Nephrology Clinic Patients	0.4268		412	BCA43	Healthy	0.1539
422	BCA44	BCA-Positive	0.0912		378	BCA40	BCA-Negative	0.5467		375	PDS993	BCA-Negative	0.2929		488	PDS1005	Nephrology Clinic Patients	0.4012		413	BCA43	Healthy	0.1471
423	BCA44	BCA-Positive	0.0903		379	BCA40	BCA-Negative	0.5346		376	PDS993	BCA-Negative	0.3252		489	PDS1005	Nephrology Clinic Patients	0.4142		414	BCA43	Healthy	0.1469
424	BCA44	BCA-Positive	0.0861		380	BCA40	BCA-Negative	0.5227		377	PDS993	BCA-Negative	0.3771		490	PDS1005	Nephrology Clinic Patients	0.4011		415	BCA43	Healthy	0.141
425	BCA44	BCA-Positive	0.0888		381	BCA40	BCA-Negative	0.5735		378	PDS993	BCA-Negative	0.3071		491	PDS1006	Nephrology Clinic Patients	0.4125		416	BCA43	Healthy	0.1379
426	BCA44	BCA-Positive	0.088		382	BCA40	BCA-Negative	0.5647		379	PDS993	BCA-Negative	0.3529		492	PDS1006	Nephrology Clinic Patients	0.4059		417	BCA44	GU Cancer	0.0935
428	BCA45	BCA-Negative	0.0948		383	BCA40	BCA-Negative	0.5449		380	PDS993	BCA-Negative	0.3337		493	PDS1006	Nephrology Clinic Patients	0.4032		418	BCA44	GU Cancer	0.1125
429	BCA45	BCA-Negative	0.0988		384	BCA40	BCA-Negative	0.548		381	PDS994	BCA-Negative	0.1946		494	PDS1006	Nephrology Clinic Patients	0.3276		419	BCA44	GU Cancer	0.0912
433	BCA45	BCA-Negative	0.0921		385	BCA40	BCA-Negative	0.5419		382	PDS994	BCA-Negative	0.1907		495	PDS1006	Nephrology Clinic Patients	0.4041		420	BCA44	GU Cancer	0.0898
434	BCA45	BCA-Negative	0.0682		386	BCA40	BCA-Negative	0.571		383	PDS994	BCA-Negative	0.2577		496	PDS1006	Nephrology Clinic Patients	0.4269		421	BCA44	GU Cancer	0.0893
435	BCA45	BCA-Negative	0.0944		387	BCA41	BCA-Negative	0.0136		384	PDS994	BCA-Negative	0.2111		497	PDS1006	Nephrology Clinic Patients	0.4952		422	BCA44	GU Cancer	0.0914
437	BCA46	BCA-Positive	0.3404		388	BCA41	BCA-Negative	0.0101		385	PDS994	BCA-Negative	0.2618		498	PDS1006	Nephrology Clinic Patients	0.3801		423	BCA44	GU Cancer	0.0907
438	BCA46	BCA-Positive	0.2656		389	BCA41	BCA-Negative	0.0133		386	PDS994	BCA-Negative	0.1923		499	PDS1006	Nephrology Clinic Patients	0.4727		424	BCA44	GU Cancer	0.0862
439	BCA46	BCA-Positive	0.3227		390	BCA41	BCA-Negative	0.009		387	PDS994	BCA-Negative	0.1915		500	PDS1006	Nephrology Clinic Patients	0.3809		425	BCA44	GU Cancer	0.0894
440	BCA46	BCA-Positive	0.2502		391	BCA41	BCA-Negative	0.0067		388	PDS994	BCA-Negative	0.1956		501	PDS1007	Nephrology Clinic Patients	0.3938		426	BCA44	GU Cancer	0.0886
441	BCA46	BCA-Positive	0.2418		392	BCA41	BCA-Negative	0.0095		389	PDS994	BCA-Negative	0.1932		502	PDS1007	Nephrology Clinic Patients	0.3182		427	BCA45	Healthy	0.218
442	BCA46	BCA-Positive	0.3732		393	BCA41	BCA-Negative	0.0097		390	PDS994	BCA-Negative	0.2557		503	PDS1007	Nephrology Clinic Patients	0.375		428	BCA45	Healthy	0.0953
443	BCA46	BCA-Positive	0.2494		394	BCA41	BCA-Negative	0.0092		391	PDS995	BCA-Negative	0.3279		504	PDS1007	Nephrology Clinic Patients	0.3264		429	BCA45	Healthy	0.0994
444	BCA46	BCA-Positive	0.255		395	BCA41	BCA-Negative	0.0076		392	PDS995	BCA-Negative	0.3118		505	PDS1007	Nephrology Clinic Patients	0.3353		430	BCA45	Healthy	0.199
445	BCA46	BCA-Positive	0.2568		396	BCA41	BCA-Negative	0.0082		393	PDS995	BCA-Negative	0.3845		506	PDS1007	Nephrology Clinic Patients	0.3799		431	BCA45	Healthy	0.1998
446	BCA46	BCA-Positive	0.249		397	BCA42	BCA-Negative	0.3598		394	PDS995	BCA-Negative	0.3589		507	PDS1007	Nephrology Clinic Patients	0.3637		432	BCA45	Healthy	0.1997
447	BCA47	BCA-Negative	0.0084		398	BCA42	BCA-Negative	0.5351		395	PDS995	BCA-Negative	0.3713		508	PDS1007	Nephrology Clinic Patients	0.371		433	BCA45	Healthy	0.0926
448	BCA47	BCA-Negative	0.007		399	BCA42	BCA-Negative	0.4004		396	PDS995	BCA-Negative	0.3733		509	PDS1007	Nephrology Clinic Patients	0.3505		434	BCA45	Healthy	0.0696
449	BCA47	BCA-Negative	0.0074		400	BCA42	BCA-Negative	0.4031		397	PDS995	BCA-Negative	0.1905		510	PDS1007	Nephrology Clinic Patients	0.389		435	BCA45	Healthy	0.0954
450	BCA47	BCA-Negative	0.0072		401	BCA42	BCA-Negative	0.539		398	PDS995	BCA-Negative	0.308		511	PDS1008	Nephrology Clinic Patients	0.2466		436	BCA45	Healthy	0.2019
451	BCA47	BCA-Negative	0.0064		402	BCA42	BCA-Negative	0.3551		399	PDS995	BCA-Negative	0.1811		512	PDS1008	Nephrology Clinic Patients	0.2041		437	BCA46	GU Cancer	0.3315
452	BCA47	BCA-Negative	0.0054		403	BCA42	BCA-Negative	0.4433		400	PDS995	BCA-Negative	0.2644		513	PDS1008	Nephrology Clinic Patients	0.2		438	BCA46	GU Cancer	0.2593
453	BCA47	BCA-Negative	0.006		404	BCA42	BCA-Negative	0.4148		401	PDS996	BCA-Negative	0.2714		514	PDS1008	Nephrology Clinic Patients	0.1859		439	BCA46	GU Cancer	0.3142
454	BCA47	BCA-Negative	0.0072		405	BCA42	BCA-Negative	0.5527		402	PDS996	BCA-Negative	0.2197		515	PDS1008	Nephrology Clinic Patients	0.1834		440	BCA46	GU Cancer	0.2423
455	BCA47	BCA-Negative	0.0074		406	BCA42	BCA-Negative	0.5584		403	PDS996	BCA-Negative	0.218		516	PDS1008	Nephrology Clinic Patients	0.1874		441	BCA46	GU Cancer	0.2348
456	BCA47	BCA-Negative	0.0048		407	BCA43	BCA-Negative	0.1529		404	PDS996	BCA-Negative	0.2343		517	PDS1008	Nephrology Clinic Patients	0.1882		442	BCA46	GU Cancer	0.3616
457	BCA48	BCA-Positive	0.1093		408	BCA43	BCA-Negative	0.1494		405	PDS996	BCA-Negative	0.2189		518	PDS1008	Nephrology Clinic Patients	0.1918		443	BCA46	GU Cancer	0.242
458	BCA48	BCA-Positive	0.1368		409	BCA43	BCA-Negative	0.1513		406	PDS996	BCA-Negative	0.2212		519	PDS1008	Nephrology Clinic Patients	0.185		444	BCA46	GU Cancer	0.2489
459	BCA48	BCA-Positive	0.1023		410	BCA43	BCA-Negative	0.1558		407	PDS996	BCA-Negative	0.2117		520	PDS1008	Nephrology Clinic Patients	0.1818		445	BCA46	GU Cancer	0.2508
460	BCA48	BCA-Positive	0.1055		411	BCA43	BCA-Negative	0.1465		408	PDS996	BCA-Negative	0.2217		521	PDS1009	Nephrology Clinic Patients	0.2052		446	BCA46	GU Cancer	0.2423
461	BCA48	BCA-Positive	0.1012		412	BCA43	BCA-Negative	0.1564		409	PDS996	BCA-Negative	0.2094		522	PDS1009	Nephrology Clinic Patients	0.2194		447	BCA47	Healthy	0.0092
462	BCA48	BCA-Positive	0.1014		413	BCA43	BCA-Negative	0.1496		410	PDS996	BCA-Negative	0.2199		523	PDS1009	Nephrology Clinic Patients	0.2129		448	BCA47	Healthy	0.0077
463	BCA48	BCA-Positive	0.1075		414	BCA43	BCA-Negative	0.1493		411	PDS998	BCA-Negative	0.2651		524	PDS1009	Nephrology Clinic Patients	0.2061		449	BCA47	Healthy	0.0083
464	BCA48	BCA-Positive	0.1008		415	BCA43	BCA-Negative	0.1427		412	PDS998	BCA-Negative	0.2437		525	PDS1009	Nephrology Clinic Patients	0.2231		450	BCA47	Healthy	0.0079
465	BCA48	BCA-Positive	0.106		416	BCA43	BCA-Negative	0.14		413	PDS998	BCA-Negative	0.2302		526	PDS1009	Nephrology Clinic Patients	0.2277		451	BCA47	Healthy	0.0067
466	BCA48	BCA-Positive	0.0991		417	BCA44	BCA-Positive	0.0934		414	PDS998	BCA-Negative	0.2364		527	PDS1009	Nephrology Clinic Patients	0.228		452	BCA47	Healthy	0.006
467	BCA49	BCA-Negative	0.3855		418	BCA44	BCA-Positive	0.112		415	PDS998	BCA-Negative	0.2141		528	PDS1009	Nephrology Clinic Patients	0.2168		453	BCA47	Healthy	0.0064
468	BCA49	BCA-Negative	0.2133		419	BCA44	BCA-Positive	0.0911		416	PDS998	BCA-Negative	0.2333		529	PDS1009	Nephrology Clinic Patients	0.2428		454	BCA47	Healthy	0.0079
469	BCA49	BCA-Negative	0.2242		420	BCA44	BCA-Positive	0.0897		417	PDS998	BCA-Negative	0.2154		530	PDS1009	Nephrology Clinic Patients	0.2258		455	BCA47	Healthy	0.008
470	BCA49	BCA-Negative	0.2207		421	BCA44	BCA-Positive	0.0892		418	PDS998	BCA-Negative	0.2244		531	PDS1010	Nephrology Clinic Patients	0.179		456	BCA47	Healthy	0.0055
471	BCA49	BCA-Negative	0.3851		422	BCA44	BCA-Positive	0.0911		419	PDS998	BCA-Negative	0.2234		532	PDS1010	Nephrology Clinic Patients	0.1918		457	BCA48	GU Cancer	0.108
472	BCA49	BCA-Negative	0.2353		423	BCA44	BCA-Positive	0.0906		420	PDS998	BCA-Negative	0.2186		533	PDS1010	Nephrology Clinic Patients	0.1798		458	BCA48	GU Cancer	0.1342
473	BCA49	BCA-Negative	0.3852		424	BCA44	BCA-Positive	0.0857		421	PDS999	BCA-Negative	0.2338		534	PDS1010	Nephrology Clinic Patients	0.1647		459	BCA48	GU Cancer	0.1007
474	BCA49	BCA-Negative	0.2405		425	BCA44	BCA-Positive	0.0893		422	PDS999	BCA-Negative	0.1722		535	PDS1010	Nephrology Clinic Patients	0.164		460	BCA48	GU Cancer	0.1036
475	BCA49	BCA-Negative	0.3912		426	BCA44	BCA-Positive	0.0885		423	PDS999	BCA-Negative	0.2351		536	PDS1010	Nephrology Clinic Patients	0.1654		461	BCA48	GU Cancer	0.0994
476	BCA49	BCA-Negative	0.2179		427	BCA45	BCA-Negative	0.2197		424	PDS999	BCA-Negative	0.2632		537	PDS1010	Nephrology Clinic Patients	0.1736		462	BCA48	GU Cancer	0.0995
477	BCA50	BCA-Negative	0.2513		428	BCA45	BCA-Negative	0.0965		425	PDS999	BCA-Negative	0.1801		538	PDS1010	Nephrology Clinic Patients	0.1623		463	BCA48	GU Cancer	0.1061
478	BCA50	BCA-Negative	0.2355		429	BCA45	BCA-Negative	0.1005		426	PDS999	BCA-Negative	0.208		539	PDS1010	Nephrology Clinic Patients	0.1678		464	BCA48	GU Cancer	0.0994
479	BCA50	BCA-Negative	0.2501		430	BCA45	BCA-Negative	0.2005		427	PDS999	BCA-Negative	0.2346		540	PDS1010	Nephrology Clinic Patients	0.1845		465	BCA48	GU Cancer	0.1041
480	BCA50	BCA-Negative	0.2223		431	BCA45	BCA-Negative	0.2012		428	PDS999	BCA-Negative	0.2601		541	PDS1011	Nephrology Clinic Patients	0.2173		466	BCA48	GU Cancer	0.0974
481	BCA50	BCA-Negative	0.246		432	BCA45	BCA-Negative	0.2011		429	PDS999	BCA-Negative	0.271		542	PDS1011	Nephrology Clinic Patients	0.2025		467	BCA49	GU Cancer	0.3767
482	BCA50	BCA-Negative	0.2553		433	BCA45	BCA-Negative	0.0934		430	PDS999	BCA-Negative	0.2844		543	PDS1011	Nephrology Clinic Patients	0.2066		468	BCA49	GU Cancer	0.2111
483	BCA50	BCA-Negative	0.2482		434	BCA45	BCA-Negative	0.0722		431	PDS1000	BCA-Negative	0.1699		544	PDS1011	Nephrology Clinic Patients	0.2072		469	BCA49	GU Cancer	0.2215
484	BCA50	BCA-Negative	0.2595		435	BCA45	BCA-Negative	0.0962		432	PDS1000	BCA-Negative	0.2662		545	PDS1011	Nephrology Clinic Patients	0.2508		470	BCA49	GU Cancer	0.218
485	BCA50	BCA-Negative	0.2457		436	BCA45	BCA-Negative	0.2036		433	PDS1000	BCA-Negative	0.1739		546	PDS1011	Nephrology Clinic Patients	0.1981		471	BCA49	GU Cancer	0.3764
486	BCA50	BCA-Negative	0.2714		437	BCA46	BCA-Positive	0.3187		434	PDS1000	BCA-Negative	0.1707		547	PDS1011	Nephrology Clinic Patients	0.2077		472	BCA49	GU Cancer	0.2328
487	BCA51	BCA-Negative	0.2984		438	BCA46	BCA-Positive	0.2555		435	PDS1000	BCA-Negative	0.1127		548	PDS1011	Nephrology Clinic Patients	0.2487		473	BCA49	GU Cancer	0.3766
488	BCA51	BCA-Negative	0.3387		439	BCA46	BCA-Positive	0.3034		436	PDS1000	BCA-Negative	0.1255		549	PDS1011	Nephrology Clinic Patients	0.2107		474	BCA49	GU Cancer	0.2373
489	BCA51	BCA-Negative	0.3162		440	BCA46	BCA-Positive	0.238		437	PDS1000	BCA-Negative	0.1158		550	PDS1011	Nephrology Clinic Patients	0.208		475	BCA49	GU Cancer	0.3822
490	BCA51	BCA-Negative	0.3115		441	BCA46	BCA-Positive	0.2307		438	PDS1000	BCA-Negative	0.1127		551	PDS1012	Nephrology Clinic Patients	0.0527		476	BCA49	GU Cancer	0.2152
491	BCA51	BCA-Negative	0.3203		442	BCA46	BCA-Positive	0.3435		439	PDS1000	BCA-Negative	0.16		552	PDS1012	Nephrology Clinic Patients	0.0416		477	BCA50	Healthy	0.254
492	BCA51	BCA-Negative	0.1357		443	BCA46	BCA-Positive	0.238		440	PDS1000	BCA-Negative	0.1792		553	PDS1012	Nephrology Clinic Patients	0.0398		478	BCA50	Healthy	0.2375
493	BCA51	BCA-Negative	0.341		444	BCA46	BCA-Positive	0.2453		441	PDS1001	BCA-Negative	0.2368		554	PDS1012	Nephrology Clinic Patients	0.0358		479	BCA50	Healthy	0.2518
494	BCA51	BCA-Negative	0.3149		445	BCA46	BCA-Positive	0.2472		442	PDS1001	BCA-Negative	0.1819		555	PDS1012	Nephrology Clinic Patients	0.0402		480	BCA50	Healthy	0.2252
495	BCA51	BCA-Negative	0.3083		446	BCA46	BCA-Positive	0.2387		443	PDS1001	BCA-Negative	0.1757		556	PDS1012	Nephrology Clinic Patients	0.0361		481	BCA50	Healthy	0.2478
496	BCA52	BCA-Negative	0.2402		447	BCA47	BCA-Negative	0.0119		444	PDS1001	BCA-Negative	0.2547		557	PDS1012	Nephrology Clinic Patients	0.0407		482	BCA50	Healthy	0.2576
497	BCA52	BCA-Negative	0.2497		448	BCA47	BCA-Negative	0.0101		445	PDS1001	BCA-Negative	0.2557		558	PDS1012	Nephrology Clinic Patients	0.045		483	BCA50	Healthy	0.2499
498	BCA52	BCA-Negative	0.3552		449	BCA47	BCA-Negative	0.011		446	PDS1001	BCA-Negative	0.1935		559	PDS1012	Nephrology Clinic Patients	0.0416		484	BCA50	Healthy	0.2618
499	BCA52	BCA-Negative	0.3759		450	BCA47	BCA-Negative	0.0104		447	PDS1001	BCA-Negative	0.2324		560	PDS1012	Nephrology Clinic Patients	0.0364		485	BCA50	Healthy	0.2474
500	BCA52	BCA-Negative	0.2542		451	BCA47	BCA-Negative	0.0088		448	PDS1001	BCA-Negative	0.251		561	BCA1	Urology Clinic Patients	0.3906		486	BCA50	Healthy	0.2734
501	BCA52	BCA-Negative	0.3753		452	BCA47	BCA-Negative	0.0083		449	PDS1001	BCA-Negative	0.4083		562	BCA1	Urology Clinic Patients	0.3842		487	BCA51	Healthy	0.3
502	BCA52	BCA-Negative	0.3616		453	BCA47	BCA-Negative	0.0084		450	PDS1001	BCA-Negative	0.1706		563	BCA1	Urology Clinic Patients	0.3687		488	BCA51	Healthy	0.3405
503	BCA52	BCA-Negative	0.2103		454	BCA47	BCA-Negative	0.0103		451	PDS1002	BCA-Negative	0.2798		564	BCA1	Urology Clinic Patients	0.3851		489	BCA51	Healthy	0.3179
504	BCA53	BCA-Positive	0.1941		455	BCA47	BCA-Negative	0.0103		452	PDS1002	BCA-Negative	0.2457		565	BCA1	Urology Clinic Patients	0.1079		490	BCA51	Healthy	0.3132
505	BCA53	BCA-Positive	0.1977		456	BCA47	BCA-Negative	0.0078		453	PDS1002	BCA-Negative	0.252		566	BCA1	Urology Clinic Patients	0.3833		491	BCA51	Healthy	0.322
506	BCA53	BCA-Positive	0.2076		457	BCA48	BCA-Positive	0.1073		454	PDS1002	BCA-Negative	0.2559		567	BCA1	Urology Clinic Patients	0.3884		492	BCA51	Healthy	0.1371
507	BCA53	BCA-Positive	0.1719		458	BCA48	BCA-Positive	0.133		455	PDS1002	BCA-Negative	0.2657		568	BCA1	Urology Clinic Patients	0.1145		493	BCA51	Healthy	0.3428
508	BCA53	BCA-Positive	0.2074		459	BCA48	BCA-Positive	0.0999		456	PDS1002	BCA-Negative	0.2754		569	BCA1	Urology Clinic Patients	0.1153		494	BCA51	Healthy	0.3166
509	BCA53	BCA-Positive	0.1866		460	BCA48	BCA-Positive	0.1023		457	PDS1002	BCA-Negative	0.2661		570	BCA1	Urology Clinic Patients	0.0836		495	BCA51	Healthy	0.3099
510	BCA53	BCA-Positive	0.1793		461	BCA48	BCA-Positive	0.0983		458	PDS1002	BCA-Negative	0.3882		571	BCA2	Urology Clinic Patients	0.2604		496	BCA52	GU Cancer	0.243
511	BCA53	BCA-Positive	0.1745		462	BCA48	BCA-Positive	0.0983		459	PDS1002	BCA-Negative	0.3329		572	BCA2	Urology Clinic Patients	0.2431		497	BCA52	GU Cancer	0.2527
512	BCA53	BCA-Positive	0.1969		463	BCA48	BCA-Positive	0.1053		460	PDS1002	BCA-Negative	0.2623		573	BCA2	Urology Clinic Patients	0.2413		498	BCA52	GU Cancer	0.3584
513	BCA53	BCA-Positive	0.1849		464	BCA48	BCA-Positive	0.0985		461	PDS1003	BCA-Negative	0.3022		574	BCA2	Urology Clinic Patients	0.332		499	BCA52	GU Cancer	0.3789
514	BCA54	BCA-Positive	0.4768		465	BCA48	BCA-Positive	0.1028		462	PDS1003	BCA-Negative	0.3259		575	BCA2	Urology Clinic Patients	0.3632		500	BCA52	GU Cancer	0.257
515	BCA54	BCA-Positive	0.4741		466	BCA48	BCA-Positive	0.0963		463	PDS1003	BCA-Negative	0.3052		576	BCA2	Urology Clinic Patients	0.3457		501	BCA52	GU Cancer	0.3784
516	BCA54	BCA-Positive	0.4795		467	BCA49	BCA-Negative	0.375		464	PDS1003	BCA-Negative	0.3598		577	BCA2	Urology Clinic Patients	0.3226		502	BCA52	GU Cancer	0.3647
517	BCA54	BCA-Positive	0.5161		468	BCA49	BCA-Negative	0.2091		465	PDS1003	BCA-Negative	0.2834		578	BCA2	Urology Clinic Patients	0.2676		503	BCA52	GU Cancer	0.2125
518	BCA54	BCA-Positive	0.5019		469	BCA49	BCA-Negative	0.2194		466	PDS1003	BCA-Negative	0.3138		579	BCA2	Urology Clinic Patients	0.1561		504	BCA53	GU Cancer	0.1979
519	BCA54	BCA-Positive	0.5005		470	BCA49	BCA-Negative	0.2157		467	PDS1003	BCA-Negative	0.3127		580	BCA2	Urology Clinic Patients	0.2797		505	BCA53	GU Cancer	0.2013
520	BCA54	BCA-Positive	0.5206		471	BCA49	BCA-Negative	0.3748		468	PDS1003	BCA-Negative	0.3147		581	BCA3	Urology Clinic Patients	0.2932		506	BCA53	GU Cancer	0.2113
521	BCA54	BCA-Positive	0.5007		472	BCA49	BCA-Negative	0.2311		469	PDS1003	BCA-Negative	0.3281		582	BCA3	Urology Clinic Patients	0.2668		507	BCA53	GU Cancer	0.1757
522	BCA54	BCA-Positive	0.496		473	BCA49	BCA-Negative	0.3748		470	PDS1003	BCA-Negative	0.3493		583	BCA3	Urology Clinic Patients	0.2896		508	BCA53	GU Cancer	0.2111
523	BCA54	BCA-Positive	0.5357		474	BCA49	BCA-Negative	0.2352		471	PDS1004	BCA-Negative	0.2929		584	BCA3	Urology Clinic Patients	0.264		509	BCA53	GU Cancer	0.1904
524	BCA55	BCA-Positive	0.7161		475	BCA49	BCA-Negative	0.3804		472	PDS1004	BCA-Negative	0.2783		585	BCA3	Urology Clinic Patients	0.3109		510	BCA53	GU Cancer	0.183
525	BCA55	BCA-Positive	0.5643		476	BCA49	BCA-Negative	0.2129		473	PDS1004	BCA-Negative	0.2621		586	BCA3	Urology Clinic Patients	0.1486		511	BCA53	GU Cancer	0.1783
526	BCA55	BCA-Positive	0.7052		477	BCA50	BCA-Negative	0.2553		474	PDS1004	BCA-Negative	0.2742		587	BCA3	Urology Clinic Patients	0.188		512	BCA53	GU Cancer	0.2004
527	BCA55	BCA-Positive	0.7157		478	BCA50	BCA-Negative	0.238		475	PDS1004	BCA-Negative	0.2697		588	BCA3	Urology Clinic Patients	0.3116		513	BCA53	GU Cancer	0.1888
528	BCA55	BCA-Positive	0.7313		479	BCA50	BCA-Negative	0.2527		476	PDS1004	BCA-Negative	0.2687		589	BCA3	Urology Clinic Patients	0.1505		514	BCA54	GU Cancer	0.4686
529	BCA55	BCA-Positive	0.7149		480	BCA50	BCA-Negative	0.2258		477	PDS1004	BCA-Negative	0.259		590	BCA3	Urology Clinic Patients	0.1398		515	BCA54	GU Cancer	0.4706
530	BCA55	BCA-Positive	0.715		481	BCA50	BCA-Negative	0.2485		478	PDS1004	BCA-Negative	0.2804		591	BCA4	Urology Clinic Patients	0.3799		516	BCA54	GU Cancer	0.4752
531	BCA55	BCA-Positive	0.7199		482	BCA50	BCA-Negative	0.2589		479	PDS1004	BCA-Negative	0.272		592	BCA4	Urology Clinic Patients	0.377		517	BCA54	GU Cancer	0.5144
532	BCA55	BCA-Positive	0.7093		483	BCA50	BCA-Negative	0.2507		480	PDS1004	BCA-Negative	0.2629		593	BCA4	Urology Clinic Patients	0.3696		518	BCA54	GU Cancer	0.4979
533	BCA55	BCA-Positive	0.6254		484	BCA50	BCA-Negative	0.2632		481	PDS1005	BCA-Negative	0.4337		594	BCA4	Urology Clinic Patients	0.3733		519	BCA54	GU Cancer	0.496
534	BCA56	BCA-Negative	0.2548		485	BCA50	BCA-Negative	0.2481		482	PDS1005	BCA-Negative	0.4247		595	BCA4	Urology Clinic Patients	0.463		520	BCA54	GU Cancer	0.5107
535	BCA56	BCA-Negative	0.2521		486	BCA50	BCA-Negative	0.2748		483	PDS1005	BCA-Negative	0.4683		596	BCA4	Urology Clinic Patients	0.6798		521	BCA54	GU Cancer	0.4945
536	BCA56	BCA-Negative	0.2684		487	BCA51	BCA-Negative	0.3048		484	PDS1005	BCA-Negative	0.4437		597	BCA4	Urology Clinic Patients	0.3731		522	BCA54	GU Cancer	0.4915
537	BCA56	BCA-Negative	0.2509		488	BCA51	BCA-Negative	0.3464		485	PDS1005	BCA-Negative	0.4242		598	BCA4	Urology Clinic Patients	0.4706		523	BCA54	GU Cancer	0.5341
538	BCA56	BCA-Negative	0.2541		489	BCA51	BCA-Negative	0.3232		486	PDS1005	BCA-Negative	0.4292		599	BCA4	Urology Clinic Patients	0.37		524	BCA55	GU Cancer	0.7154
539	BCA56	BCA-Negative	0.271		490	BCA51	BCA-Negative	0.3185		487	PDS1005	BCA-Negative	0.4268		600	BCA4	Urology Clinic Patients	0.6771		525	BCA55	GU Cancer	0.5577
540	BCA56	BCA-Negative	0.2356		491	BCA51	BCA-Negative	0.3272		488	PDS1005	BCA-Negative	0.4012		601	BCA5	Urology Clinic Patients	0.5049		526	BCA55	GU Cancer	0.7042
541	BCA56	BCA-Negative	0.2662		492	BCA51	BCA-Negative	0.14		489	PDS1005	BCA-Negative	0.4142		602	BCA5	Urology Clinic Patients	0.288		527	BCA55	GU Cancer	0.7146
542	BCA56	BCA-Negative	0.287		493	BCA51	BCA-Negative	0.3487		490	PDS1005	BCA-Negative	0.4011		603	BCA5	Urology Clinic Patients	0.2862		528	BCA55	GU Cancer	0.7297
543	BCA56	BCA-Negative	0.2771		494	BCA51	BCA-Negative	0.3218		491	PDS1006	BCA-Negative	0.4125		604	BCA5	Urology Clinic Patients	0.2286		529	BCA55	GU Cancer	0.7139
544	BCA57	BCA-Negative	0.1446		495	BCA51	BCA-Negative	0.3148		492	PDS1006	BCA-Negative	0.4059		605	BCA5	Urology Clinic Patients	0.5185		530	BCA55	GU Cancer	0.7131
545	BCA57	BCA-Negative	0.2858		496	BCA52	BCA-Negative	0.2519		493	PDS1006	BCA-Negative	0.4032		606	BCA5	Urology Clinic Patients	0.2294		531	BCA55	GU Cancer	0.7179
546	BCA57	BCA-Negative	0.2871		497	BCA52	BCA-Negative	0.2618		494	PDS1006	BCA-Negative	0.3276		607	BCA5	Urology Clinic Patients	0.5201		532	BCA55	GU Cancer	0.7075
547	BCA57	BCA-Negative	0.2626		498	BCA52	BCA-Negative	0.3666		495	PDS1006	BCA-Negative	0.4041		608	BCA5	Urology Clinic Patients	0.3058		533	BCA55	GU Cancer	0.6249
548	BCA57	BCA-Negative	0.1923		499	BCA52	BCA-Negative	0.387		496	PDS1006	BCA-Negative	0.4269		609	BCA5	Urology Clinic Patients	0.4862		534	BCA56	Healthy	0.2564
549	BCA57	BCA-Negative	0.1502		500	BCA52	BCA-Negative	0.2637		497	PDS1006	BCA-Negative	0.4952		610	BCA5	Urology Clinic Patients	0.5171		535	BCA56	Healthy	0.2539
550	BCA57	BCA-Negative	0.2946		501	BCA52	BCA-Negative	0.3868		498	PDS1006	BCA-Negative	0.3801		611	BCA6	Urology Clinic Patients	0.2808		536	BCA56	Healthy	0.27
551	BCA57	BCA-Negative	0.2444		502	BCA52	BCA-Negative	0.3729		499	PDS1006	BCA-Negative	0.4727		612	BCA6	Urology Clinic Patients	0.2882		537	BCA56	Healthy	0.2528
552	BCA57	BCA-Negative	0.2167		503	BCA52	BCA-Negative	0.2201		500	PDS1006	BCA-Negative	0.3809		613	BCA6	Urology Clinic Patients	0.2689		538	BCA56	Healthy	0.2559
553	BCA57	BCA-Negative	0.1442		504	BCA53	BCA-Positive	0.1994		501	PDS1007	BCA-Negative	0.3938		614	BCA6	Urology Clinic Patients	0.2968		539	BCA56	Healthy	0.2728
554	SUR8	BCA-Negative	0.0007		505	BCA53	BCA-Positive	0.2029		502	PDS1007	BCA-Negative	0.3182		615	BCA6	Urology Clinic Patients	0.28		540	BCA56	Healthy	0.2375
555	SUR8	BCA-Negative	0.0028		506	BCA53	BCA-Positive	0.2132		503	PDS1007	BCA-Negative	0.375		616	BCA6	Urology Clinic Patients	0.2597		541	BCA56	Healthy	0.2681
557	SUR8	BCA-Negative	0.0008		507	BCA53	BCA-Positive	0.1768		504	PDS1007	BCA-Negative	0.3264		617	BCA6	Urology Clinic Patients	0.262		542	BCA56	Healthy	0.2884
558	SUR8	BCA-Negative	0.0009		508	BCA53	BCA-Positive	0.213		505	PDS1007	BCA-Negative	0.3353		618	BCA6	Urology Clinic Patients	0.2604		543	BCA56	Healthy	0.2786
559	SUR8	BCA-Negative	0.0007		509	BCA53	BCA-Positive	0.1918		506	PDS1007	BCA-Negative	0.3799		619	BCA6	Urology Clinic Patients	0.2887		544	BCA57	GU Cancer	0.1457
561	SUR8	BCA-Negative	0.0006		510	BCA53	BCA-Positive	0.1842		507	PDS1007	BCA-Negative	0.3637		620	BCA6	Urology Clinic Patients	0.2754		545	BCA57	GU Cancer	0.2886
562	SUR8	BCA-Negative	0.0008		511	BCA53	BCA-Positive	0.1796		508	PDS1007	BCA-Negative	0.371		621	BCA7	Urology Clinic Patients	0.0959		546	BCA57	GU Cancer	0.2891
563	SUR8	BCA-Negative	0.0008		512	BCA53	BCA-Positive	0.2019		509	PDS1007	BCA-Negative	0.3505		622	BCA7	Urology Clinic Patients	0.1097		547	BCA57	GU Cancer	0.2654
					513	BCA53	BCA-Positive	0.1903		510	PDS1007	BCA-Negative	0.389		623	BCA7	Urology Clinic Patients	0.2504		548	BCA57	GU Cancer	0.194
					514	BCA54	BCA-Positive	0.466		511	PDS1008	BCA-Negative	0.2466		624	BCA7	Urology Clinic Patients	0.0946		549	BCA57	GU Cancer	0.1514
					515	BCA54	BCA-Positive	0.4729		512	PDS1008	BCA-Negative	0.2041		625	BCA7	Urology Clinic Patients	0.2461		550	BCA57	GU Cancer	0.2969
					516	BCA54	BCA-Positive	0.4772		513	PDS1008	BCA-Negative	0.2		626	BCA7	Urology Clinic Patients	0.091		551	BCA57	GU Cancer	0.2466
					517	BCA54	BCA-Positive	0.5183		514	PDS1008	BCA-Negative	0.1859		627	BCA7	Urology Clinic Patients	0.2423		552	BCA57	GU Cancer	0.2189
					518	BCA54	BCA-Positive	0.5009		515	PDS1008	BCA-Negative	0.1834		628	BCA7	Urology Clinic Patients	0.2496		553	BCA57	GU Cancer	0.1452
					519	BCA54	BCA-Positive	0.4984		516	PDS1008	BCA-Negative	0.1874		629	BCA7	Urology Clinic Patients	0.282		554	HHS22	Healthy	0.0806
					520	BCA54	BCA-Positive	0.5085		517	PDS1008	BCA-Negative	0.1882		630	BCA7	Urology Clinic Patients	0.2671		555	HHS22	Healthy	0.0769
					521	BCA54	BCA-Positive	0.496		518	PDS1008	BCA-Negative	0.1918		631	BCA8	Urology Clinic Patients	0.2645		556	HHS22	Healthy	0.0745
					522	BCA54	BCA-Positive	0.4939		519	PDS1008	BCA-Negative	0.185		632	BCA8	Urology Clinic Patients	0.2579		557	HHS22	Healthy	0.0744
					523	BCA54	BCA-Positive	0.5391		520	PDS1008	BCA-Negative	0.1818		633	BCA8	Urology Clinic Patients	0.3147		558	HHS22	Healthy	0.0773
					524	BCA55	BCA-Positive	0.6974		521	PDS1009	BCA-Negative	0.2052		634	BCA8	Urology Clinic Patients	0.2842		559	HHS22	Healthy	0.0749
					525	BCA55	BCA-Positive	0.56		522	PDS1009	BCA-Negative	0.2194		635	BCA8	Urology Clinic Patients	0.2926		560	HHS22	Healthy	0.076
					526	BCA55	BCA-Positive	0.6853		523	PDS1009	BCA-Negative	0.2129		636	BCA8	Urology Clinic Patients	0.3548		561	HHS22	Healthy	0.0743
					527	BCA55	BCA-Positive	0.6988		524	PDS1009	BCA-Negative	0.2061		637	BCA8	Urology Clinic Patients	0.3655		562	HHS22	Healthy	0.0759
					528	BCA55	BCA-Positive	0.7106		525	PDS1009	BCA-Negative	0.2231		638	BCA8	Urology Clinic Patients	0.3054		563	HHS22	Healthy	0.0754
					529	BCA55	BCA-Positive	0.6976		526	PDS1009	BCA-Negative	0.2277		639	BCA8	Urology Clinic Patients	0.2684		564	HHS156	Healthy	0.084
					530	BCA55	BCA-Positive	0.6917		527	PDS1009	BCA-Negative	0.228		640	BCA8	Urology Clinic Patients	0.2471		565	HHS156	Healthy	0.0805
					531	BCA55	BCA-Positive	0.6983		528	PDS1009	BCA-Negative	0.2168		641	BCA9	Urology Clinic Patients	0.257		566	HHS156	Healthy	0.0865
					532	BCA55	BCA-Positive	0.6859		529	PDS1009	BCA-Negative	0.2428		642	BCA9	Urology Clinic Patients	0.2818		567	HHS156	Healthy	0.0895
					533	BCA55	BCA-Positive	0.6303		530	PDS1009	BCA-Negative	0.2258		643	BCA9	Urology Clinic Patients	0.2624		568	HHS156	Healthy	0.0821
					534	BCA56	BCA-Negative	0.2587		531	PDS1010	BCA-Negative	0.179		644	BCA9	Urology Clinic Patients	0.2626		569	HHS156	Healthy	0.0822
					535	BCA56	BCA-Negative	0.2564		532	PDS1010	BCA-Negative	0.1918		645	BCA9	Urology Clinic Patients	0.2865		570	HHS156	Healthy	0.0857
					536	BCA56	BCA-Negative	0.2727		533	PDS1010	BCA-Negative	0.1798		646	BCA9	Urology Clinic Patients	0.2585		571	HHS156	Healthy	0.0831
					537	BCA56	BCA-Negative	0.2553		534	PDS1010	BCA-Negative	0.1647		647	BCA9	Urology Clinic Patients	0.2462		572	HHS156	Healthy	0.0643
					538	BCA56	BCA-Negative	0.2583		535	PDS1010	BCA-Negative	0.164		648	BCA9	Urology Clinic Patients	0.2507		573	HHS156	Healthy	0.0806
					539	BCA56	BCA-Negative	0.2755		536	PDS1010	BCA-Negative	0.1654		649	BCA9	Urology Clinic Patients	0.2575		574	HHS235	Healthy	0.305
					540	BCA56	BCA-Negative	0.2398		537	PDS1010	BCA-Negative	0.1736		650	BCA9	Urology Clinic Patients	0.2665		575	HHS235	Healthy	0.2107
					541	BCA56	BCA-Negative	0.2707		538	PDS1010	BCA-Negative	0.1623		651	BCA10	Urology Clinic Patients	0.2365		576	HHS235	Healthy	0.2332
					542	BCA56	BCA-Negative	0.2912		539	PDS1010	BCA-Negative	0.1678		652	BCA10	Urology Clinic Patients	0.1648		577	HHS235	Healthy	0.1934
					543	BCA56	BCA-Negative	0.2812		540	PDS1010	BCA-Negative	0.1845		653	BCA10	Urology Clinic Patients	0.2635		578	HHS235	Healthy	0.2156
					544	BCA57	BCA-Negative	0.1479		541	PDS1011	BCA-Negative	0.2173		654	BCA10	Urology Clinic Patients	0.2214		579	HHS235	Healthy	0.2001
					545	BCA57	BCA-Negative	0.294		542	PDS1011	BCA-Negative	0.2025		655	BCA10	Urology Clinic Patients	0.1639		580	HHS235	Healthy	0.1956
					546	BCA57	BCA-Negative	0.293		543	PDS1011	BCA-Negative	0.2066		656	BCA10	Urology Clinic Patients	0.2447		581	HHS235	Healthy	0.2081
					547	BCA57	BCA-Negative	0.2709		544	PDS1011	BCA-Negative	0.2072		657	BCA10	Urology Clinic Patients	0.2679		582	HHS235	Healthy	0.2538
					548	BCA57	BCA-Negative	0.1973		545	PDS1011	BCA-Negative	0.2508		658	BCA10	Urology Clinic Patients	0.2159		583	HHS235	Healthy	0.1891
					549	BCA57	BCA-Negative	0.154		546	PDS1011	BCA-Negative	0.1981		659	BCA10	Urology Clinic Patients	0.2775		584	HHS233	Healthy	0.3323
					550	BCA57	BCA-Negative	0.3013		547	PDS1011	BCA-Negative	0.2077		660	BCA10	Urology Clinic Patients	0.261		585	HHS233	Healthy	0.324
					551	BCA57	BCA-Negative	0.2509		548	PDS1011	BCA-Negative	0.2487		661	BCA11	Urology Clinic Patients	0.2172		586	HHS233	Healthy	0.3209
					552	BCA57	BCA-Negative	0.2232		549	PDS1011	BCA-Negative	0.2107		662	BCA11	Urology Clinic Patients	0.2169		587	HHS233	Healthy	0.3267
					553	BCA57	BCA-Negative	0.1474		550	PDS1011	BCA-Negative	0.208		663	BCA11	Urology Clinic Patients	0.2467		588	HHS233	Healthy	0.3268
					554	HHS22	BCA-Negative	0.0816		551	PDS1012	BCA-Negative	0.0527		664	BCA11	Urology Clinic Patients	0.2112		589	HHS233	Healthy	0.3243
					555	HHS22	BCA-Negative	0.0776		552	PDS1012	BCA-Negative	0.0416		665	BCA11	Urology Clinic Patients	0.2214		590	HHS233	Healthy	0.3232
					556	HHS22	BCA-Negative	0.0751		553	PDS1012	BCA-Negative	0.0398		666	BCA11	Urology Clinic Patients	0.2166		591	HHS233	Healthy	0.3245
					557	HHS22	BCA-Negative	0.0748		554	PDS1012	BCA-Negative	0.0358		667	BCA11	Urology Clinic Patients	0.2133		592	HHS233	Healthy	0.3254
					558	HHS22	BCA-Negative	0.0779		555	PDS1012	BCA-Negative	0.0402		668	BCA11	Urology Clinic Patients	0.2783		593	HHS233	Healthy	0.3211
					559	HHS22	BCA-Negative	0.0755		556	PDS1012	BCA-Negative	0.0361		669	BCA11	Urology Clinic Patients	0.2339		594	HHS245	Healthy	0.1067
					560	HHS22	BCA-Negative	0.0765		557	PDS1012	BCA-Negative	0.0407		670	BCA11	Urology Clinic Patients	0.2227		595	HHS245	Healthy	0.1948
					561	HHS22	BCA-Negative	0.075		558	PDS1012	BCA-Negative	0.045		671	BCA12	Urology Clinic Patients	0.3623		596	HHS245	Healthy	0.1032
					562	HHS22	BCA-Negative	0.0765		559	PDS1012	BCA-Negative	0.0416		672	BCA12	Urology Clinic Patients	0.4566		597	HHS245	Healthy	0.0927
					563	HHS22	BCA-Negative	0.0757		560	PDS1012	BCA-Negative	0.0364		673	BCA12	Urology Clinic Patients	0.4711		598	HHS245	Healthy	0.109
					564	HHS156	BCA-Negative	0.085		561	BCA1	BCA-Positive	0.3906		674	BCA12	Urology Clinic Patients	0.376		599	HHS245	Healthy	0.1817
					565	HHS156	BCA-Negative	0.0815		562	BCA1	BCA-Positive	0.3842		675	BCA12	Urology Clinic Patients	0.485		600	HHS245	Healthy	0.0964
					566	HHS156	BCA-Negative	0.0877		563	BCA1	BCA-Positive	0.3687		676	BCA12	Urology Clinic Patients	0.4589		601	HHS245	Healthy	0.084
					567	HHS156	BCA-Negative	0.0902		564	BCA1	BCA-Positive	0.3851		677	BCA12	Urology Clinic Patients	0.4666		602	HHS245	Healthy	0.0636
					568	HHS156	BCA-Negative	0.0829		565	BCA1	BCA-Positive	0.1079		678	BCA12	Urology Clinic Patients	0.3684		603	HHS245	Healthy	0.0911
					569	HHS156	BCA-Negative	0.0831		566	BCA1	BCA-Positive	0.3833		679	BCA13	Urology Clinic Patients	0.2069		604	HHS148	Healthy	0.3079
					570	HHS156	BCA-Negative	0.0866		567	BCA1	BCA-Positive	0.3884		680	BCA13	Urology Clinic Patients	0.2611		605	HHS148	Healthy	0.2997
					571	HHS156	BCA-Negative	0.0842		568	BCA1	BCA-Positive	0.1145		681	BCA13	Urology Clinic Patients	0.2073		606	HHS148	Healthy	0.3154
					572	HHS156	BCA-Negative	0.0666		569	BCA1	BCA-Positive	0.1153		682	BCA13	Urology Clinic Patients	0.2345		607	HHS148	Healthy	0.3003
					573	HHS156	BCA-Negative	0.0813		570	BCA1	BCA-Positive	0.0836		683	BCA13	Urology Clinic Patients	0.3688		608	HHS148	Healthy	0.3021
					574	HHS235	BCA-Negative	0.3102		571	BCA2	BCA-Negative	0.2604		684	BCA13	Urology Clinic Patients	0.1899		609	HHS148	Healthy	0.3004
					575	HHS235	BCA-Negative	0.2163		572	BCA2	BCA-Negative	0.2431		685	BCA13	Urology Clinic Patients	0.2302		610	HHS148	Healthy	0.3162
					576	HHS235	BCA-Negative	0.2404		573	BCA2	BCA-Negative	0.2413		686	BCA13	Urology Clinic Patients	0.198		611	HHS148	Healthy	0.2998
					577	HHS235	BCA-Negative	0.1989		574	BCA2	BCA-Negative	0.332		687	BCA14	Urology Clinic Patients	0.1386		612	HHS148	Healthy	0.2959
					578	HHS235	BCA-Negative	0.2208		575	BCA2	BCA-Negative	0.3632		688	BCA14	Urology Clinic Patients	0.1506		613	HHS148	Healthy	0.2877
					579	HHS235	BCA-Negative	0.2056		576	BCA2	BCA-Negative	0.3457		689	BCA14	Urology Clinic Patients	0.144		614	HHS98	Healthy	0.1363
					580	HHS235	BCA-Negative	0.2012		577	BCA2	BCA-Negative	0.3226		690	BCA14	Urology Clinic Patients	0.1476		615	HHS98	Healthy	0.1137
					581	HHS235	BCA-Negative	0.2145		578	BCA2	BCA-Negative	0.2676		691	BCA14	Urology Clinic Patients	0.1548		616	HHS98	Healthy	0.0614
					582	HHS235	BCA-Negative	0.2632		579	BCA2	BCA-Negative	0.1561		692	BCA14	Urology Clinic Patients	0.1426		617	HHS98	Healthy	0.1266
					583	HHS235	BCA-Negative	0.1949		580	BCA2	BCA-Negative	0.2797		693	BCA14	Urology Clinic Patients	0.1517		618	HHS98	Healthy	0.0928
					584	HHS233	BCA-Negative	0.3388		581	BCA3	BCA-Negative	0.2932		694	BCA14	Urology Clinic Patients	0.1498		619	HHS98	Healthy	0.1239
					585	HHS233	BCA-Negative	0.3296		582	BCA3	BCA-Negative	0.2668		695	BCA14	Urology Clinic Patients	0.1615		620	HHS98	Healthy	0.0914
					586	HHS233	BCA-Negative	0.3265		583	BCA3	BCA-Negative	0.2896		696	BCA14	Urology Clinic Patients	0.147		621	HHS98	Healthy	0.1247
					587	HHS233	BCA-Negative	0.3325		584	BCA3	BCA-Negative	0.264		697	BCA15	Urology Clinic Patients	0.616		622	HHS98	Healthy	0.1358
					588	HHS233	BCA-Negative	0.3335		585	BCA3	BCA-Negative	0.3109		698	BCA15	Urology Clinic Patients	0.6462		623	HHS98	Healthy	0.0593
					589	HHS233	BCA-Negative	0.3299		586	BCA3	BCA-Negative	0.1486		699	BCA15	Urology Clinic Patients	0.6562		624	HHS167	Healthy	0.2854
					590	HHS233	BCA-Negative	0.329		587	BCA3	BCA-Negative	0.188		700	BCA15	Urology Clinic Patients	0.6486		625	HHS167	Healthy	0.2051
					591	HHS233	BCA-Negative	0.3299		588	BCA3	BCA-Negative	0.3116		701	BCA15	Urology Clinic Patients	0.5573		626	HHS167	Healthy	0.2722
					592	HHS233	BCA-Negative	0.3309		589	BCA3	BCA-Negative	0.1505		702	BCA15	Urology Clinic Patients	0.5593		627	HHS167	Healthy	0.1396
					593	HHS233	BCA-Negative	0.327		590	BCA3	BCA-Negative	0.1398		703	BCA15	Urology Clinic Patients	0.5489		628	HHS167	Healthy	0.1949
					594	HHS245	BCA-Negative	0.114		591	BCA4	BCA-Positive	0.3799		704	BCA15	Urology Clinic Patients	0.6666		629	HHS167	Healthy	0.2633
					595	HHS245	BCA-Negative	0.1975		592	BCA4	BCA-Positive	0.377		705	BCA15	Urology Clinic Patients	0.7409		630	HHS167	Healthy	0.2841
					596	HHS245	BCA-Negative	0.1089		593	BCA4	BCA-Positive	0.3696		706	BCA15	Urology Clinic Patients	0.5515		631	HHS167	Healthy	0.2028
					597	HHS245	BCA-Negative	0.0972		594	BCA4	BCA-Positive	0.3733		707	BCA16	Urology Clinic Patients	0.2407		632	HHS167	Healthy	0.1855
					598	HHS245	BCA-Negative	0.1114		595	BCA4	BCA-Positive	0.463		708	BCA16	Urology Clinic Patients	0.443		633	HHS167	Healthy	0.1489
					599	HHS245	BCA-Negative	0.1839		596	BCA4	BCA-Positive	0.6798		709	BCA16	Urology Clinic Patients	0.2527		634	HHS121	Healthy	0.318
					600	HHS245	BCA-Negative	0.1002		597	BCA4	BCA-Positive	0.3731		710	BCA16	Urology Clinic Patients	0.4447		635	HHS121	Healthy	0.3463
					601	HHS245	BCA-Negative	0.089		598	BCA4	BCA-Positive	0.4706		711	BCA16	Urology Clinic Patients	0.2873		636	HHS121	Healthy	0.335
					602	HHS245	BCA-Negative	0.0762		599	BCA4	BCA-Positive	0.37		712	BCA16	Urology Clinic Patients	0.2526		637	HHS121	Healthy	0.2856
					603	HHS245	BCA-Negative	0.0954		600	BCA4	BCA-Positive	0.6771		713	BCA16	Urology Clinic Patients	0.2902		638	HHS121	Healthy	0.2915
					604	HHS148	BCA-Negative	0.313		601	BCA5	BCA-Negative	0.5049		714	BCA16	Urology Clinic Patients	0.3121		639	HHS121	Healthy	0.287
					605	HHS148	BCA-Negative	0.3055		602	BCA5	BCA-Negative	0.288		715	BCA16	Urology Clinic Patients	0.2694		640	HHS121	Healthy	0.3366
					606	HHS148	BCA-Negative	0.3215		603	BCA5	BCA-Negative	0.2862		716	BCA16	Urology Clinic Patients	0.3888		641	HHS121	Healthy	0.2877
					607	HHS148	BCA-Negative	0.3063		604	BCA5	BCA-Negative	0.2286		717	BCA17	Healthy Volunteers	0.3386		642	HHS121	Healthy	0.2582
					608	HHS148	BCA-Negative	0.3073		605	BCA5	BCA-Negative	0.5185		718	BCA17	Healthy Volunteers	0.2692		643	HHS121	Healthy	0.3397
					609	HHS148	BCA-Negative	0.3058		606	BCA5	BCA-Negative	0.2294		719	BCA17	Healthy Volunteers	0.3982		644	SUR8	Surine	0.0007
					610	HHS148	BCA-Negative	0.3222		607	BCA5	BCA-Negative	0.5201		720	BCA17	Healthy Volunteers	0.2859		645	SUR8	Surine	0.0028
					611	HHS148	BCA-Negative	0.3047		608	BCA5	BCA-Negative	0.3058		721	BCA17	Healthy Volunteers	0.4221		647	SUR8	Surine	0.0009
					612	HHS148	BCA-Negative	0.3011		609	BCA5	BCA-Negative	0.4862		722	BCA17	Healthy Volunteers	0.2813		648	SUR8	Surine	0.0009
					613	HHS148	BCA-Negative	0.2928		610	BCA5	BCA-Negative	0.5171		723	BCA17	Healthy Volunteers	0.4153		649	SUR8	Surine	0.0007
					614	HHS98	BCA-Negative	0.1497		611	BCA6	BCA-Positive	0.2808		724	BCA17	Healthy Volunteers	0.2908		651	SUR8	Surine	0.0006
					615	HHS98	BCA-Negative	0.128		612	BCA6	BCA-Positive	0.2882		725	BCA17	Healthy Volunteers	0.4065		652	SUR8	Surine	0.0008
					616	HHS98	BCA-Negative	0.0652		613	BCA6	BCA-Positive	0.2689		726	BCA17	Healthy Volunteers	0.2886		653	SUR8	Surine	0.0008
					617	HHS98	BCA-Negative	0.1373		614	BCA6	BCA-Positive	0.2968		727	BCA18	Urology Clinic Patients	0.3302
					618	HHS98	BCA-Negative	0.1002		615	BCA6	BCA-Positive	0.28		728	BCA18	Urology Clinic Patients	0.284
					619	HHS98	BCA-Negative	0.1368		616	BCA6	BCA-Positive	0.2597		729	BCA18	Urology Clinic Patients	0.3211
					620	HHS98	BCA-Negative	0.1026		617	BCA6	BCA-Positive	0.262		730	BCA18	Urology Clinic Patients	0.2893
					621	HHS98	BCA-Negative	0.1357		618	BCA6	BCA-Positive	0.2604		731	BCA18	Urology Clinic Patients	0.2884
					622	HHS98	BCA-Negative	0.1463		619	BCA6	BCA-Positive	0.2887		732	BCA18	Urology Clinic Patients	0.3421
					623	HHS98	BCA-Negative	0.0612		620	BCA6	BCA-Positive	0.2754		733	BCA18	Urology Clinic Patients	0.4065
					624	HHS167	BCA-Negative	0.2891		621	BCA7	BCA-Negative	0.0959		734	BCA18	Urology Clinic Patients	0.3134
					625	HHS167	BCA-Negative	0.2085		622	BCA7	BCA-Negative	0.1097		735	BCA18	Urology Clinic Patients	0.2871
					626	HHS167	BCA-Negative	0.2759		623	BCA7	BCA-Negative	0.2504		736	BCA18	Urology Clinic Patients	0.4532
					627	HHS167	BCA-Negative	0.145		624	BCA7	BCA-Negative	0.0946		737	BCA19	Urology Clinic Patients	0.2207
					628	HHS167	BCA-Negative	0.1982		625	BCA7	BCA-Negative	0.2461		738	BCA19	Urology Clinic Patients	0.375
					629	HHS167	BCA-Negative	0.2669		626	BCA7	BCA-Negative	0.091		739	BCA19	Urology Clinic Patients	0.3996
					630	HHS167	BCA-Negative	0.2881		627	BCA7	BCA-Negative	0.2423		740	BCA19	Urology Clinic Patients	0.28
					631	HHS167	BCA-Negative	0.206		628	BCA7	BCA-Negative	0.2496		741	BCA19	Urology Clinic Patients	0.2252
					632	HHS167	BCA-Negative	0.1889		629	BCA7	BCA-Negative	0.282		742	BCA19	Urology Clinic Patients	0.4124
					633	HHS167	BCA-Negative	0.1561		630	BCA7	BCA-Negative	0.2671		743	BCA19	Urology Clinic Patients	0.4379
					634	HHS121	BCA-Negative	0.3256		631	BCA8	BCA-Negative	0.2645		744	BCA19	Urology Clinic Patients	0.265
					635	HHS121	BCA-Negative	0.3545		632	BCA8	BCA-Negative	0.2579		745	BCA19	Urology Clinic Patients	0.2182
					636	HHS121	BCA-Negative	0.343		633	BCA8	BCA-Negative	0.3147		746	BCA19	Urology Clinic Patients	0.432
					637	HHS121	BCA-Negative	0.2938		634	BCA8	BCA-Negative	0.2842		747	BCA21	Urology Clinic Patients	0.53
					638	HHS121	BCA-Negative	0.2998		635	BCA8	BCA-Negative	0.2926		748	BCA21	Urology Clinic Patients	0.4617
					639	HHS121	BCA-Negative	0.297		636	BCA8	BCA-Negative	0.3548		749	BCA21	Urology Clinic Patients	0.582
					640	HHS121	BCA-Negative	0.3445		637	BCA8	BCA-Negative	0.3655		750	BCA21	Urology Clinic Patients	0.4202
					641	HHS121	BCA-Negative	0.2975		638	BCA8	BCA-Negative	0.3054		751	BCA21	Urology Clinic Patients	0.4492
					642	HHS121	BCA-Negative	0.2715		639	BCA8	BCA-Negative	0.2684		752	BCA21	Urology Clinic Patients	0.5926
					643	HHS121	BCA-Negative	0.3478		640	BCA8	BCA-Negative	0.2471		753	BCA21	Urology Clinic Patients	0.3785
					644	HHS223	BCA-Negative	0.0109		641	BCA9	BCA-Negative	0.257		754	BCA21	Urology Clinic Patients	0.404
					645	HHS223	BCA-Negative	0.011		642	BCA9	BCA-Negative	0.2818		755	BCA21	Urology Clinic Patients	0.3533
					646	HHS223	BCA-Negative	0.0089		643	BCA9	BCA-Negative	0.2624		756	BCA21	Urology Clinic Patients	0.2982
					647	HHS223	BCA-Negative	0.0082		644	BCA9	BCA-Negative	0.2626		757	BCA22	Urology Clinic Patients	0.083
					648	HHS223	BCA-Negative	0.0121		645	BCA9	BCA-Negative	0.2865		758	BCA22	Urology Clinic Patients	0.018
					649	HHS223	BCA-Negative	0.0096		646	BCA9	BCA-Negative	0.2585		759	BCA22	Urology Clinic Patients	0.0161
					650	HHS223	BCA-Negative	0.0125		647	BCA9	BCA-Negative	0.2462		760	BCA22	Urology Clinic Patients	0.0147
					651	HHS223	BCA-Negative	0.0092		648	BCA9	BCA-Negative	0.2507		761	BCA22	Urology Clinic Patients	0.017
					652	HHS223	BCA-Negative	0.0093		649	BCA9	BCA-Negative	0.2575		762	BCA22	Urology Clinic Patients	0.0128
					653	HHS223	BCA-Negative	0.0155		650	BCA9	BCA-Negative	0.2665		763	BCA22	Urology Clinic Patients	0.0125
					654	HHS231	BCA-Negative	0.0668		651	BCA10	BCA-Negative	0.2365		764	BCA22	Urology Clinic Patients	0.0113
					655	HHS231	BCA-Negative	0.0578		652	BCA10	BCA-Negative	0.1648		765	BCA22	Urology Clinic Patients	0.0132
					656	HHS231	BCA-Negative	0.0647		653	BCA10	BCA-Negative	0.2635		766	BCA22	Urology Clinic Patients	0.0134
					657	HHS231	BCA-Negative	0.0561		654	BCA10	BCA-Negative	0.2214		767	BCA23	Urology Clinic Patients	0.0039
					658	HHS231	BCA-Negative	0.0648		655	BCA10	BCA-Negative	0.1639		768	BCA23	Urology Clinic Patients	0.001
					659	HHS231	BCA-Negative	0.0697		656	BCA10	BCA-Negative	0.2447		769	BCA23	Urology Clinic Patients	0.0016
					660	HHS231	BCA-Negative	0.0552		657	BCA10	BCA-Negative	0.2679		770	BCA23	Urology Clinic Patients	0.0014
					661	HHS231	BCA-Negative	0.0564		658	BCA10	BCA-Negative	0.2159		771	BCA23	Urology Clinic Patients	0.0011
					662	HHS231	BCA-Negative	0.0611		659	BCA10	BCA-Negative	0.2775		772	BCA23	Urology Clinic Patients	0.005
					663	HHS231	BCA-Negative	0.0531		660	BCA10	BCA-Negative	0.261		773	BCA23	Urology Clinic Patients	0.0016
					664	HHS94	BCA-Negative	0.1319		661	BCA11	BCA-Negative	0.2172		774	BCA23	Urology Clinic Patients	0.001
					665	HHS94	BCA-Negative	0.1205		662	BCA11	BCA-Negative	0.2169		775	BCA23	Urology Clinic Patients	0.001
					666	HHS94	BCA-Negative	0.1515		663	BCA11	BCA-Negative	0.2467		776	BCA23	Urology Clinic Patients	0.0062
					667	HHS94	BCA-Negative	0.1074		664	BCA11	BCA-Negative	0.2112		777	BCA24	Healthy Volunteers	0.0341
					668	HHS94	BCA-Negative	0.124		665	BCA11	BCA-Negative	0.2214		778	BCA24	Healthy Volunteers	0.0313
					669	HHS94	BCA-Negative	0.1629		666	BCA11	BCA-Negative	0.2166		779	BCA24	Healthy Volunteers	0.0333
					670	HHS94	BCA-Negative	0.1479		667	BCA11	BCA-Negative	0.2133		780	BCA24	Healthy Volunteers	0.0335
					671	HHS94	BCA-Negative	0.1578		668	BCA11	BCA-Negative	0.2783		781	BCA24	Healthy Volunteers	0.0244
					672	HHS94	BCA-Negative	0.1425		669	BCA11	BCA-Negative	0.2339		782	BCA24	Healthy Volunteers	0.0283
					673	HHS94	BCA-Negative	0.1337		670	BCA11	BCA-Negative	0.2227		783	BCA24	Healthy Volunteers	0.0307
					674	HHS217	BCA-Negative	0.3371		671	BCA12	BCA-Negative	0.3623		784	BCA24	Healthy Volunteers	0.0236
					675	HHS217	BCA-Negative	0.3351		672	BCA12	BCA-Negative	0.4566		785	BCA24	Healthy Volunteers	0.0295
					676	HHS217	BCA-Negative	0.3457		673	BCA12	BCA-Negative	0.4711		786	BCA24	Healthy Volunteers	0.0218
					677	HHS217	BCA-Negative	0.3595		674	BCA12	BCA-Negative	0.376		787	BCA25	Healthy Volunteers	0.5991
					678	HHS217	BCA-Negative	0.3439		675	BCA12	BCA-Negative	0.485		788	BCA25	Healthy Volunteers	0.5576
					679	HHS217	BCA-Negative	0.368		676	BCA12	BCA-Negative	0.4589		789	BCA25	Healthy Volunteers	0.3526
					680	HHS217	BCA-Negative	0.3504		677	BCA12	BCA-Negative	0.4666		790	BCA25	Healthy Volunteers	0.584
					681	HHS217	BCA-Negative	0.3372		678	BCA12	BCA-Negative	0.3684		791	BCA25	Healthy Volunteers	0.3741
					682	HHS217	BCA-Negative	0.3565		679	BCA13	BCA-Negative	0.2069		792	BCA25	Healthy Volunteers	0.5103
					683	HHS217	BCA-Negative	0.3432		680	BCA13	BCA-Negative	0.2611		793	BCA25	Healthy Volunteers	0.4849
					684	HHS90	BCA-Negative	0.0678		681	BCA13	BCA-Negative	0.2073		794	BCA25	Healthy Volunteers	0.4297
					685	HHS90	BCA-Negative	0.0582		682	BCA13	BCA-Negative	0.2345		795	BCA25	Healthy Volunteers	0.4933
					686	HHS90	BCA-Negative	0.0408		683	BCA13	BCA-Negative	0.3688		796	BCA25	Healthy Volunteers	0.4805
					687	HHS90	BCA-Negative	0.0389		684	BCA13	BCA-Negative	0.1899		797	BCA26	Urology Clinic Patients	0.2076
					688	HHS90	BCA-Negative	0.0328		685	BCA13	BCA-Negative	0.2302		798	BCA26	Urology Clinic Patients	0.1296
					689	HHS90	BCA-Negative	0.0348		686	BCA13	BCA-Negative	0.198		799	BCA26	Urology Clinic Patients	0.1203
					690	HHS90	BCA-Negative	0.0327		687	BCA14	BCA-Negative	0.1386		800	BCA26	Urology Clinic Patients	0.1444
					691	HHS90	BCA-Negative	0.0314		688	BCA14	BCA-Negative	0.1506		801	BCA26	Urology Clinic Patients	0.1299
					692	HHS90	BCA-Negative	0.0326		689	BCA14	BCA-Negative	0.144		802	BCA26	Urology Clinic Patients	0.087
					693	HHS90	BCA-Negative	0.0304		690	BCA14	BCA-Negative	0.1476		803	BCA26	Urology Clinic Patients	0.0912
					694	HHS226	BCA-Negative	0.3396		691	BCA14	BCA-Negative	0.1548		804	BCA26	Urology Clinic Patients	0.0894
					695	HHS226	BCA-Negative	0.3403		692	BCA14	BCA-Negative	0.1426		805	BCA26	Urology Clinic Patients	0.0707
					696	HHS226	BCA-Negative	0.2946		693	BCA14	BCA-Negative	0.1517		806	BCA26	Urology Clinic Patients	0.0768
					697	HHS226	BCA-Negative	0.3209		694	BCA14	BCA-Negative	0.1498		807	BCA27	Urology Clinic Patients	0.2865
					698	HHS226	BCA-Negative	0.3394		695	BCA14	BCA-Negative	0.1615		808	BCA27	Urology Clinic Patients	0.2528
					699	HHS226	BCA-Negative	0.3436		696	BCA14	BCA-Negative	0.147		809	BCA27	Urology Clinic Patients	0.3523
					700	HHS226	BCA-Negative	0.2973		697	BCA15	BCA-Positive	0.616		810	BCA27	Urology Clinic Patients	0.1538
					701	HHS226	BCA-Negative	0.3107		698	BCA15	BCA-Positive	0.6462		811	BCA27	Urology Clinic Patients	0.0896
					702	HHS226	BCA-Negative	0.3575		699	BCA15	BCA-Positive	0.6562		812	BCA27	Urology Clinic Patients	0.0865
					703	HHS226	BCA-Negative	0.3032		700	BCA15	BCA-Positive	0.6486		813	BCA27	Urology Clinic Patients	0.1217
					704	HHS232	BCA-Negative	0.1449		701	BCA15	BCA-Positive	0.5573		814	BCA27	Urology Clinic Patients	0.2303
					705	HHS232	BCA-Negative	0.1369		702	BCA15	BCA-Positive	0.5593		815	BCA27	Urology Clinic Patients	0.0617
					706	HHS232	BCA-Negative	0.1354		703	BCA15	BCA-Positive	0.5489		816	BCA27	Urology Clinic Patients	0.2122
					707	HHS232	BCA-Negative	0.1398		704	BCA15	BCA-Positive	0.6666		817	BCA28	Urology Clinic Patients	0.4754
					708	HHS232	BCA-Negative	0.1317		705	BCA15	BCA-Positive	0.7409		818	BCA28	Urology Clinic Patients	0.4667
					709	HHS232	BCA-Negative	0.1281		706	BCA15	BCA-Positive	0.5515		819	BCA28	Urology Clinic Patients	0.4655
					710	HHS232	BCA-Negative	0.1448		707	BCA16	BCA-Negative	0.2407		820	BCA28	Urology Clinic Patients	0.447
					711	HHS232	BCA-Negative	0.1374		708	BCA16	BCA-Negative	0.443		821	BCA28	Urology Clinic Patients	0.4514
					712	HHS232	BCA-Negative	0.1328		709	BCA16	BCA-Negative	0.2527		822	BCA28	Urology Clinic Patients	0.4405
					713	HHS232	BCA-Negative	0.1383		710	BCA16	BCA-Negative	0.4447		823	BCA28	Urology Clinic Patients	0.4547
					714	HHS141	BCA-Negative	0.0073		711	BCA16	BCA-Negative	0.2873		824	BCA28	Urology Clinic Patients	0.4371
					715	HHS141	BCA-Negative	0.0044		712	BCA16	BCA-Negative	0.2526		825	BCA28	Urology Clinic Patients	0.4412
					716	HHS141	BCA-Negative	0.0043		713	BCA16	BCA-Negative	0.2902		826	BCA28	Urology Clinic Patients	0.426
					717	HHS141	BCA-Negative	0.0039		714	BCA16	BCA-Negative	0.3121		827	BCA29	Urology Clinic Patients	0.6846
					718	HHS141	BCA-Negative	0.0034		715	BCA16	BCA-Negative	0.2694		828	BCA29	Urology Clinic Patients	0.6768
					719	HHS141	BCA-Negative	0.0042		716	BCA16	BCA-Negative	0.3888		829	BCA29	Urology Clinic Patients	0.6825
					720	HHS141	BCA-Negative	0.0029		717	BCA17	BCA-Negative	0.3386		830	BCA29	Urology Clinic Patients	0.6884
					721	HHS141	BCA-Negative	0.0038		718	BCA17	BCA-Negative	0.2692		831	BCA29	Urology Clinic Patients	0.6296
					722	HHS141	BCA-Negative	0.0035		719	BCA17	BCA-Negative	0.3982		832	BCA29	Urology Clinic Patients	0.6297
					723	HHS141	BCA-Negative	0.003		720	BCA17	BCA-Negative	0.2859		833	BCA29	Urology Clinic Patients	0.6769
					724	HHS157	BCA-Negative	0.0679		721	BCA17	BCA-Negative	0.4221		834	BCA29	Urology Clinic Patients	0.6924
					725	HHS157	BCA-Negative	0.0706		722	BCA17	BCA-Negative	0.2813		835	BCA29	Urology Clinic Patients	0.665
					726	HHS157	BCA-Negative	0.0682		723	BCA17	BCA-Negative	0.4153		836	BCA29	Urology Clinic Patients	0.6175
					727	HHS157	BCA-Negative	0.0706		724	BCA17	BCA-Negative	0.2908		837	BCA30	Urology Clinic Patients	0.0067
					728	HHS157	BCA-Negative	0.0701		725	BCA17	BCA-Negative	0.4065		838	BCA30	Urology Clinic Patients	0.0038
					729	HHS157	BCA-Negative	0.073		726	BCA17	BCA-Negative	0.2886		839	BCA30	Urology Clinic Patients	0.004
					730	HHS157	BCA-Negative	0.0719		727	BCA18	BCA-Positive	0.3302		840	BCA30	Urology Clinic Patients	0.0048
					731	HHS157	BCA-Negative	0.0687		728	BCA18	BCA-Positive	0.284		841	BCA30	Urology Clinic Patients	0.0059
					732	HHS157	BCA-Negative	0.0699		729	BCA18	BCA-Positive	0.3211		842	BCA30	Urology Clinic Patients	0.0043
					733	HHS157	BCA-Negative	0.0725		730	BCA18	BCA-Positive	0.2893		843	BCA30	Urology Clinic Patients	0.0049
					734	HHS139	BCA-Negative	0.0295		731	BCA18	BCA-Positive	0.2884		844	BCA30	Urology Clinic Patients	0.003
					735	HHS139	BCA-Negative	0.0281		732	BCA18	BCA-Positive	0.3421		845	BCA30	Urology Clinic Patients	0.0036
					736	HHS139	BCA-Negative	0.0278		733	BCA18	BCA-Positive	0.4065		846	BCA30	Urology Clinic Patients	0.0084
					737	HHS139	BCA-Negative	0.0315		734	BCA18	BCA-Positive	0.3134		847	BCA31	Healthy Volunteers	0.1584
					738	HHS139	BCA-Negative	0.028		735	BCA18	BCA-Positive	0.2871		848	BCA31	Healthy Volunteers	0.1568
					739	HHS139	BCA-Negative	0.0263		736	BCA18	BCA-Positive	0.4532		849	BCA31	Healthy Volunteers	0.1851
					740	HHS139	BCA-Negative	0.0299		737	BCA19	BCA-Negative	0.2207		850	BCA31	Healthy Volunteers	0.1595
					741	HHS139	BCA-Negative	0.0278		738	BCA19	BCA-Negative	0.375		851	BCA31	Healthy Volunteers	0.1532
					742	HHS139	BCA-Negative	0.0268		739	BCA19	BCA-Negative	0.3996		852	BCA31	Healthy Volunteers	0.1635
					743	HHS139	BCA-Negative	0.0279		740	BCA19	BCA-Negative	0.28		853	BCA31	Healthy Volunteers	0.1525
					744	HHS138	BCA-Negative	0.3933		741	BCA19	BCA-Negative	0.2252		854	BCA31	Healthy Volunteers	0.1513
					746	HHS138	BCA-Negative	0.4406		742	BCA19	BCA-Negative	0.4124		855	BCA31	Healthy Volunteers	0.1522
					748	HHS138	BCA-Negative	0.4629		743	BCA19	BCA-Negative	0.4379		856	BCA31	Healthy Volunteers	0.1545
					749	HHS138	BCA-Negative	0.4263		744	BCA19	BCA-Negative	0.265		857	BCA32	Urology Clinic Patients	0.1207
					750	HHS138	BCA-Negative	0.4051		745	BCA19	BCA-Negative	0.2182		858	BCA32	Urology Clinic Patients	0.1187
					751	HHS138	BCA-Negative	0.1962		746	BCA19	BCA-Negative	0.432		859	BCA32	Urology Clinic Patients	0.1589
					752	HHS138	BCA-Negative	0.2162		747	BCA21	BCA-Positive	0.53		860	BCA32	Urology Clinic Patients	0.1327
					753	HHS138	BCA-Negative	0.2189		748	BCA21	BCA-Positive	0.4617		861	BCA32	Urology Clinic Patients	0.1144
					754	HHS240	BCA-Negative	0.0281		749	BCA21	BCA-Positive	0.582		862	BCA32	Urology Clinic Patients	0.1161
					755	HHS240	BCA-Negative	0.0307		750	BCA21	BCA-Positive	0.4202		863	BCA32	Urology Clinic Patients	0.1656
					756	HHS240	BCA-Negative	0.0304		751	BCA21	BCA-Positive	0.4492		864	BCA32	Urology Clinic Patients	0.1176
					757	HHS240	BCA-Negative	0.0285		752	BCA21	BCA-Positive	0.5926		865	BCA32	Urology Clinic Patients	0.1325
					758	HHS240	BCA-Negative	0.0356		753	BCA21	BCA-Positive	0.3785		866	BCA32	Urology Clinic Patients	0.1148
					759	HHS240	BCA-Negative	0.0301		754	BCA21	BCA-Positive	0.404		867	BCA33	Healthy Volunteers	0.106
					760	HHS240	BCA-Negative	0.0365		755	BCA21	BCA-Positive	0.3533		868	BCA33	Healthy Volunteers	0.2894
					761	HHS240	BCA-Negative	0.0318		756	BCA21	BCA-Positive	0.2982		869	BCA33	Healthy Volunteers	0.1715
					762	HHS240	BCA-Negative	0.0307		757	BCA22	BCA-Negative	0.083		870	BCA33	Healthy Volunteers	0.2505
					763	HHS240	BCA-Negative	0.0358		758	BCA22	BCA-Negative	0.018		871	BCA33	Healthy Volunteers	0.2463
					764	HHS99	BCA-Negative	0.1831		759	BCA22	BCA-Negative	0.0161		872	BCA33	Healthy Volunteers	0.2742
					765	HHS99	BCA-Negative	0.1886		760	BCA22	BCA-Negative	0.0147		873	BCA33	Healthy Volunteers	0.2295
					766	HHS99	BCA-Negative	0.2089		761	BCA22	BCA-Negative	0.017		874	BCA33	Healthy Volunteers	0.1417
					767	HHS99	BCA-Negative	0.1951		762	BCA22	BCA-Negative	0.0128		875	BCA33	Healthy Volunteers	0.1092
					768	HHS99	BCA-Negative	0.207		763	BCA22	BCA-Negative	0.0125		876	BCA33	Healthy Volunteers	0.1265
					769	HHS99	BCA-Negative	0.2178		764	BCA22	BCA-Negative	0.0113		877	BCA34	Urology Clinic Patients	0.3697
					770	HHS99	BCA-Negative	0.168		765	BCA22	BCA-Negative	0.0132		878	BCA34	Urology Clinic Patients	0.4055
					771	HHS99	BCA-Negative	0.1898		766	BCA22	BCA-Negative	0.0134		879	BCA34	Urology Clinic Patients	0.3639
					772	HHS99	BCA-Negative	0.1835		767	BCA23	BCA-Negative	0.0039		880	BCA34	Urology Clinic Patients	0.3751
					773	HHS99	BCA-Negative	0.188		768	BCA23	BCA-Negative	0.001		881	BCA34	Urology Clinic Patients	0.3852
					774	HHS227	BCA-Negative	0.1496		769	BCA23	BCA-Negative	0.0016		882	BCA34	Urology Clinic Patients	0.3719
					775	HHS227	BCA-Negative	0.1508		770	BCA23	BCA-Negative	0.0014		883	BCA34	Urology Clinic Patients	0.3816
					776	HHS227	BCA-Negative	0.1485		771	BCA23	BCA-Negative	0.0011		884	BCA34	Urology Clinic Patients	0.1699
					777	HHS227	BCA-Negative	0.1414		772	BCA23	BCA-Negative	0.005		885	BCA34	Urology Clinic Patients	0.3882
					778	HHS227	BCA-Negative	0.1448		773	BCA23	BCA-Negative	0.0016		886	BCA34	Urology Clinic Patients	0.2951
					779	HHS227	BCA-Negative	0.1513		774	BCA23	BCA-Negative	0.001		887	BCA35	Urology Clinic Patients	0.0198
					780	HHS227	BCA-Negative	0.1454		775	BCA23	BCA-Negative	0.001		888	BCA35	Urology Clinic Patients	0.0197
					781	HHS227	BCA-Negative	0.1459		776	BCA23	BCA-Negative	0.0062		889	BCA35	Urology Clinic Patients	0.0189
					782	HHS227	BCA-Negative	0.1424		777	BCA24	BCA-Negative	0.0341		890	BCA35	Urology Clinic Patients	0.0209
					783	HHS227	BCA-Negative	0.1459		778	BCA24	BCA-Negative	0.0313		891	BCA35	Urology Clinic Patients	0.0176
					784	HHS15	BCA-Negative	0.1468		779	BCA24	BCA-Negative	0.0333		892	BCA35	Urology Clinic Patients	0.0182
					785	HHS15	BCA-Negative	0.1581		780	BCA24	BCA-Negative	0.0335		893	BCA35	Urology Clinic Patients	0.0187
					786	HHS15	BCA-Negative	0.1486		781	BCA24	BCA-Negative	0.0244		894	BCA35	Urology Clinic Patients	0.0173
					787	HHS15	BCA-Negative	0.1458		782	BCA24	BCA-Negative	0.0283		895	BCA35	Urology Clinic Patients	0.0172
					788	HHS15	BCA-Negative	0.1451		783	BCA24	BCA-Negative	0.0307		896	BCA35	Urology Clinic Patients	0.018
					789	HHS15	BCA-Negative	0.2125		784	BCA24	BCA-Negative	0.0236		897	BCA36	Urology Clinic Patients	0.2348
					790	HHS15	BCA-Negative	0.1453		785	BCA24	BCA-Negative	0.0295		898	BCA36	Urology Clinic Patients	0.2353
					791	HHS15	BCA-Negative	0.1449		786	BCA24	BCA-Negative	0.0218		899	BCA36	Urology Clinic Patients	0.2374
					792	HHS15	BCA-Negative	0.1451		787	BCA25	BCA-Negative	0.5991		900	BCA36	Urology Clinic Patients	0.2343
					793	HHS15	BCA-Negative	0.1453		788	BCA25	BCA-Negative	0.5576		901	BCA36	Urology Clinic Patients	0.233
					794	HHS220	BCA-Negative	0.2179		789	BCA25	BCA-Negative	0.3526		902	BCA36	Urology Clinic Patients	0.238
					795	HHS220	BCA-Negative	0.2138		790	BCA25	BCA-Negative	0.584		903	BCA36	Urology Clinic Patients	0.2327
					796	HHS220	BCA-Negative	0.2063		791	BCA25	BCA-Negative	0.3741		904	BCA36	Urology Clinic Patients	0.2327
					797	HHS220	BCA-Negative	0.2772		792	BCA25	BCA-Negative	0.5103		905	BCA36	Urology Clinic Patients	0.3032
					798	HHS220	BCA-Negative	0.2283		793	BCA25	BCA-Negative	0.4849		906	BCA36	Urology Clinic Patients	0.2654
					799	HHS220	BCA-Negative	0.2059		794	BCA25	BCA-Negative	0.4297		907	BCA37	Urology Clinic Patients	0.1792
					800	HHS220	BCA-Negative	0.2129		795	BCA25	BCA-Negative	0.4933		908	BCA37	Urology Clinic Patients	0.1882
					801	HHS220	BCA-Negative	0.2662		796	BCA25	BCA-Negative	0.4805		909	BCA37	Urology Clinic Patients	0.1751
					802	HHS220	BCA-Negative	0.2134		797	BCA26	BCA-Positive	0.2076		910	BCA37	Urology Clinic Patients	0.162
					803	HHS220	BCA-Negative	0.2075		798	BCA26	BCA-Positive	0.1296		911	BCA37	Urology Clinic Patients	0.3618
					804	HHS4	BCA-Negative	0.0995		799	BCA26	BCA-Positive	0.1203		912	BCA37	Urology Clinic Patients	0.358
					805	HHS4	BCA-Negative	0.0948		800	BCA26	BCA-Positive	0.1444		913	BCA37	Urology Clinic Patients	0.3426
					806	HHS4	BCA-Negative	0.1026		801	BCA26	BCA-Positive	0.1299		914	BCA37	Urology Clinic Patients	0.3363
					807	HHS4	BCA-Negative	0.1029		802	BCA26	BCA-Positive	0.087		915	BCA37	Urology Clinic Patients	0.3573
					808	HHS4	BCA-Negative	0.1074		803	BCA26	BCA-Positive	0.0912		916	BCA37	Urology Clinic Patients	0.3129
					809	HHS4	BCA-Negative	0.1044		804	BCA26	BCA-Positive	0.0894		917	BCA38	Urology Clinic Patients	0.016
					810	HHS4	BCA-Negative	0.1088		805	BCA26	BCA-Positive	0.0707		918	BCA38	Urology Clinic Patients	0.0158
					811	HHS4	BCA-Negative	0.1074		806	BCA26	BCA-Positive	0.0768		919	BCA38	Urology Clinic Patients	0.0142
					812	HHS4	BCA-Negative	0.1067		807	BCA27	BCA-Negative	0.2865		920	BCA38	Urology Clinic Patients	0.0161
					813	HHS4	BCA-Negative	0.1127		808	BCA27	BCA-Negative	0.2528		921	BCA38	Urology Clinic Patients	0.0154
					814	HHS19	BCA-Negative	0.0264		809	BCA27	BCA-Negative	0.3523		922	BCA38	Urology Clinic Patients	0.016
					815	HHS19	BCA-Negative	0.0295		810	BCA27	BCA-Negative	0.1538		923	BCA38	Urology Clinic Patients	0.0188
					816	HHS19	BCA-Negative	0.0305		811	BCA27	BCA-Negative	0.0896		924	BCA38	Urology Clinic Patients	0.0226
					817	HHS19	BCA-Negative	0.0256		812	BCA27	BCA-Negative	0.0865		925	BCA38	Urology Clinic Patients	0.0189
					818	HHS19	BCA-Negative	0.0308		813	BCA27	BCA-Negative	0.1217		926	BCA38	Urology Clinic Patients	0.0181
					819	HHS19	BCA-Negative	0.0297		814	BCA27	BCA-Negative	0.2303		927	BCA39	Urology Clinic Patients	0.4115
					820	HHS19	BCA-Negative	0.0271		815	BCA27	BCA-Negative	0.0617		928	BCA39	Urology Clinic Patients	0.3908
					821	HHS19	BCA-Negative	0.0275		816	BCA27	BCA-Negative	0.2122		929	BCA39	Urology Clinic Patients	0.2398
					822	HHS19	BCA-Negative	0.0283		817	BCA28	BCA-Positive	0.4754		930	BCA39	Urology Clinic Patients	0.3794
					823	HHS19	BCA-Negative	0.0331		818	BCA28	BCA-Positive	0.4667		931	BCA39	Urology Clinic Patients	0.3913
					824	HHS111	BCA-Negative	0.3812		819	BCA28	BCA-Positive	0.4655		932	BCA39	Urology Clinic Patients	0.3909
					825	HHS111	BCA-Negative	0.3802		820	BCA28	BCA-Positive	0.447		933	BCA39	Urology Clinic Patients	0.3395
					826	HHS111	BCA-Negative	0.3824		821	BCA28	BCA-Positive	0.4514		934	BCA39	Urology Clinic Patients	0.2992
					827	HHS111	BCA-Negative	0.3804		822	BCA28	BCA-Positive	0.4405		935	BCA39	Urology Clinic Patients	0.3225
					828	HHS111	BCA-Negative	0.3924		823	BCA28	BCA-Positive	0.4547		936	BCA39	Urology Clinic Patients	0.3548
					829	HHS111	BCA-Negative	0.3912		824	BCA28	BCA-Positive	0.4371		937	BCA40	Urology Clinic Patients	0.5808
					830	HHS111	BCA-Negative	0.3834		825	BCA28	BCA-Positive	0.4412		938	BCA40	Urology Clinic Patients	0.5628
					831	HHS111	BCA-Negative	0.3893		826	BCA28	BCA-Positive	0.426		939	BCA40	Urology Clinic Patients	0.5458
					832	HHS111	BCA-Negative	0.3811		827	BCA29	BCA-Positive	0.6846		940	BCA40	Urology Clinic Patients	0.5363
					833	HHS111	BCA-Negative	0.3868		828	BCA29	BCA-Positive	0.6768		941	BCA40	Urology Clinic Patients	0.5841
					834	HHS229	BCA-Negative	0.3416		829	BCA29	BCA-Positive	0.6825		942	BCA40	Urology Clinic Patients	0.5801
					835	HHS229	BCA-Negative	0.2822		830	BCA29	BCA-Positive	0.6884		943	BCA40	Urology Clinic Patients	0.5572
					836	HHS229	BCA-Negative	0.2834		831	BCA29	BCA-Positive	0.6296		944	BCA40	Urology Clinic Patients	0.5592
					837	HHS229	BCA-Negative	0.2821		832	BCA29	BCA-Positive	0.6297		945	BCA40	Urology Clinic Patients	0.5547
					838	HHS229	BCA-Negative	0.2799		833	BCA29	BCA-Positive	0.6769		946	BCA40	Urology Clinic Patients	0.5844
					839	HHS229	BCA-Negative	0.2874		834	BCA29	BCA-Positive	0.6924		947	BCA41	Urology Clinic Patients	0.0177
					840	HHS229	BCA-Negative	0.3475		835	BCA29	BCA-Positive	0.665		948	BCA41	Urology Clinic Patients	0.014
					841	HHS229	BCA-Negative	0.2723		836	BCA29	BCA-Positive	0.6175		949	BCA41	Urology Clinic Patients	0.0189
					842	HHS229	BCA-Negative	0.2728		837	BCA30	BCA-Positive	0.0067		950	BCA41	Urology Clinic Patients	0.0122
					843	HHS229	BCA-Negative	0.3462		838	BCA30	BCA-Positive	0.0038		951	BCA41	Urology Clinic Patients	0.0101
					844	HHS8	BCA-Negative	0.0467		839	BCA30	BCA-Positive	0.004		952	BCA41	Urology Clinic Patients	0.0129
					845	HHS8	BCA-Negative	0.0404		840	BCA30	BCA-Positive	0.0048		953	BCA41	Urology Clinic Patients	0.0125
					846	HHS8	BCA-Negative	0.0595		841	BCA30	BCA-Positive	0.0059		954	BCA41	Urology Clinic Patients	0.0128
					847	HHS8	BCA-Negative	0.0409		842	BCA30	BCA-Positive	0.0043		955	BCA41	Urology Clinic Patients	0.0107
					848	HHS8	BCA-Negative	0.0381		843	BCA30	BCA-Positive	0.0049		956	BCA41	Urology Clinic Patients	0.0117
					849	HHS8	BCA-Negative	0.0517		844	BCA30	BCA-Positive	0.003		957	BCA42	Urology Clinic Patients	0.375
					850	HHS8	BCA-Negative	0.0435		845	BCA30	BCA-Positive	0.0036		958	BCA42	Urology Clinic Patients	0.5392
					851	HHS8	BCA-Negative	0.0422		846	BCA30	BCA-Positive	0.0084		959	BCA42	Urology Clinic Patients	0.4493
					852	HHS8	BCA-Negative	0.0413		847	BCA31	BCA-Negative	0.1584		960	BCA42	Urology Clinic Patients	0.418
					853	HHS8	BCA-Negative	0.0427		848	BCA31	BCA-Negative	0.1568		961	BCA42	Urology Clinic Patients	0.5441
					854	HHS10	BCA-Negative	0.1471		849	BCA31	BCA-Negative	0.1851		962	BCA42	Urology Clinic Patients	0.4019
					855	HHS10	BCA-Negative	0.1464		850	BCA31	BCA-Negative	0.1595		963	BCA42	Urology Clinic Patients	0.4496
					856	HHS10	BCA-Negative	0.1478		851	BCA31	BCA-Negative	0.1532		964	BCA42	Urology Clinic Patients	0.4485
					857	HHS10	BCA-Negative	0.1442		852	BCA31	BCA-Negative	0.1635		965	BCA42	Urology Clinic Patients	0.5582
					858	HHS10	BCA-Negative	0.1435		853	BCA31	BCA-Negative	0.1525		966	BCA42	Urology Clinic Patients	0.5634
					859	HHS10	BCA-Negative	0.1497		854	BCA31	BCA-Negative	0.1513		967	BCA43	Urology Clinic Patients	0.1627
					860	HHS10	BCA-Negative	0.1583		855	BCA31	BCA-Negative	0.1522		968	BCA43	Urology Clinic Patients	0.1571
					861	HHS10	BCA-Negative	0.1468		856	BCA31	BCA-Negative	0.1545		969	BCA43	Urology Clinic Patients	0.1649
					862	HHS10	BCA-Negative	0.1473		857	BCA32	BCA-Negative	0.1207		970	BCA43	Urology Clinic Patients	0.1696
					863	HHS10	BCA-Negative	0.1414		858	BCA32	BCA-Negative	0.1187		971	BCA43	Urology Clinic Patients	0.1565
					864	HHS110	BCA-Negative	0.2206		859	BCA32	BCA-Negative	0.1589		972	BCA43	Urology Clinic Patients	0.1689
					865	HHS110	BCA-Negative	0.2415		860	BCA32	BCA-Negative	0.1327		973	BCA43	Urology Clinic Patients	0.1618
					866	HHS110	BCA-Negative	0.1891		861	BCA32	BCA-Negative	0.1144		974	BCA43	Urology Clinic Patients	0.1608
					867	HHS110	BCA-Negative	0.1433		862	BCA32	BCA-Negative	0.1161		975	BCA43	Urology Clinic Patients	0.1503
					868	HHS110	BCA-Negative	0.2177		863	BCA32	BCA-Negative	0.1656		976	BCA43	Urology Clinic Patients	0.1488
					869	HHS110	BCA-Negative	0.187		864	BCA32	BCA-Negative	0.1176		977	BCA44	Urology Clinic Patients	0.094
					870	HHS110	BCA-Negative	0.197		865	BCA32	BCA-Negative	0.1325		978	BCA44	Urology Clinic Patients	0.1183
					871	HHS110	BCA-Negative	0.16		866	BCA32	BCA-Negative	0.1148		979	BCA44	Urology Clinic Patients	0.0916
					872	HHS110	BCA-Negative	0.2379		867	BCA33	BCA-Negative	0.106		980	BCA44	Urology Clinic Patients	0.0905
					873	HHS110	BCA-Negative	0.1594		868	BCA33	BCA-Negative	0.2894		981	BCA44	Urology Clinic Patients	0.09
					874	HHS140	BCA-Negative	0.2717		869	BCA33	BCA-Negative	0.1715		982	BCA44	Urology Clinic Patients	0.0928
					875	HHS140	BCA-Negative	0.0606		870	BCA33	BCA-Negative	0.2505		983	BCA44	Urology Clinic Patients	0.0913
					876	HHS140	BCA-Negative	0.0626		871	BCA33	BCA-Negative	0.2463		984	BCA44	Urology Clinic Patients	0.0871
					877	HHS140	BCA-Negative	0.2075		872	BCA33	BCA-Negative	0.2742		985	BCA44	Urology Clinic Patients	0.0902
					878	HHS140	BCA-Negative	0.1091		873	BCA33	BCA-Negative	0.2295		986	BCA44	Urology Clinic Patients	0.0891
					879	HHS140	BCA-Negative	0.0629		874	BCA33	BCA-Negative	0.1417		987	BCA45	Healthy Volunteers	0.2211
					880	HHS140	BCA-Negative	0.2046		875	BCA33	BCA-Negative	0.1092		988	BCA45	Healthy Volunteers	0.099
					881	HHS140	BCA-Negative	0.0637		876	BCA33	BCA-Negative	0.1265		989	BCA45	Healthy Volunteers	0.1025
					882	HHS140	BCA-Negative	0.0673		877	BCA34	BCA-Negative	0.3697		990	BCA45	Healthy Volunteers	0.2026
					883	HHS140	BCA-Negative	0.094		878	BCA34	BCA-Negative	0.4055		991	BCA45	Healthy Volunteers	0.2035
					884	HHS3	BCA-Negative	0.3144		879	BCA34	BCA-Negative	0.3639		992	BCA45	Healthy Volunteers	0.2037
					885	HHS3	BCA-Negative	0.32		880	BCA34	BCA-Negative	0.3751		993	BCA45	Healthy Volunteers	0.0961
					886	HHS3	BCA-Negative	0.3137		881	BCA34	BCA-Negative	0.3852		994	BCA45	Healthy Volunteers	0.0773
					887	HHS3	BCA-Negative	0.3133		882	BCA34	BCA-Negative	0.3719		995	BCA45	Healthy Volunteers	0.0979
					888	HHS3	BCA-Negative	0.3077		883	BCA34	BCA-Negative	0.3816		996	BCA45	Healthy Volunteers	0.2047
					889	HHS3	BCA-Negative	0.3139		884	BCA34	BCA-Negative	0.1699		997	BCA46	Urology Clinic Patients	0.2999
					890	HHS3	BCA-Negative	0.314		885	BCA34	BCA-Negative	0.3882		998	BCA46	Urology Clinic Patients	0.2564
					891	HHS3	BCA-Negative	0.3093		886	BCA34	BCA-Negative	0.2951		999	BCA46	Urology Clinic Patients	0.2882
					892	HHS3	BCA-Negative	0.317		887	BCA35	BCA-Negative	0.0198		1000	BCA46	Urology Clinic Patients	0.2462
					893	HHS3	BCA-Negative	0.314		888	BCA35	BCA-Negative	0.0197		1001	BCA46	Urology Clinic Patients	0.2374
					894	HHS188	BCA-Negative	0.0864		889	BCA35	BCA-Negative	0.0189		1002	BCA46	Urology Clinic Patients	0.3165
					895	HHS188	BCA-Negative	0.0845		890	BCA35	BCA-Negative	0.0209		1003	BCA46	Urology Clinic Patients	0.2456
					896	HHS188	BCA-Negative	0.0823		891	BCA35	BCA-Negative	0.0176		1004	BCA46	Urology Clinic Patients	0.2474
					897	HHS188	BCA-Negative	0.0811		892	BCA35	BCA-Negative	0.0182		1005	BCA46	Urology Clinic Patients	0.2485
					898	HHS188	BCA-Negative	0.0851		893	BCA35	BCA-Negative	0.0187		1006	BCA46	Urology Clinic Patients	0.2459
					899	HHS188	BCA-Negative	0.0819		894	BCA35	BCA-Negative	0.0173		1007	BCA47	Healthy Volunteers	0.0166
					900	HHS188	BCA-Negative	0.0827		895	BCA35	BCA-Negative	0.0172		1008	BCA47	Healthy Volunteers	0.0143
					901	HHS188	BCA-Negative	0.085		896	BCA35	BCA-Negative	0.018		1009	BCA47	Healthy Volunteers	0.0161
					902	HHS188	BCA-Negative	0.089		897	BCA36	BCA-Negative	0.2348		1010	BCA47	Healthy Volunteers	0.0148
					903	HHS188	BCA-Negative	0.0825		898	BCA36	BCA-Negative	0.2353		1011	BCA47	Healthy Volunteers	0.012
					904	HHS7	BCA-Negative	0.0439		899	BCA36	BCA-Negative	0.2374		1012	BCA47	Healthy Volunteers	0.012
					905	HHS7	BCA-Negative	0.044		900	BCA36	BCA-Negative	0.2343		1013	BCA47	Healthy Volunteers	0.0121
					906	HHS7	BCA-Negative	0.0417		901	BCA36	BCA-Negative	0.233		1014	BCA47	Healthy Volunteers	0.0154
					907	HHS7	BCA-Negative	0.0427		902	BCA36	BCA-Negative	0.238		1015	BCA47	Healthy Volunteers	0.0147
					908	HHS7	BCA-Negative	0.042		903	BCA36	BCA-Negative	0.2327		1016	BCA47	Healthy Volunteers	0.0123
					909	HHS7	BCA-Negative	0.0441		904	BCA36	BCA-Negative	0.2327		1017	BCA48	Urology Clinic Patients	0.1122
					910	HHS7	BCA-Negative	0.0891		905	BCA36	BCA-Negative	0.3032		1018	BCA48	Urology Clinic Patients	0.1421
					911	HHS7	BCA-Negative	0.0421		906	BCA36	BCA-Negative	0.2654		1019	BCA48	Urology Clinic Patients	0.1028
					912	HHS7	BCA-Negative	0.0449		907	BCA37	BCA-Negative	0.1792		1020	BCA48	Urology Clinic Patients	0.1065
					913	HHS7	BCA-Negative	0.0459		908	BCA37	BCA-Negative	0.1882		1021	BCA48	Urology Clinic Patients	0.102
					914	HHS146	BCA-Negative	0.0065		909	BCA37	BCA-Negative	0.1751		1022	BCA48	Urology Clinic Patients	0.1019
					915	HHS146	BCA-Negative	0.0056		910	BCA37	BCA-Negative	0.162		1023	BCA48	Urology Clinic Patients	0.1093
					916	HHS146	BCA-Negative	0.0049		911	BCA37	BCA-Negative	0.3618		1024	BCA48	Urology Clinic Patients	0.102
					917	HHS146	BCA-Negative	0.0052		912	BCA37	BCA-Negative	0.358		1025	BCA48	Urology Clinic Patients	0.1079
					918	HHS146	BCA-Negative	0.005		913	BCA37	BCA-Negative	0.3426		1026	BCA48	Urology Clinic Patients	0.0993
					919	HHS146	BCA-Negative	0.0041		914	BCA37	BCA-Negative	0.3363		1027	BCA49	Urology Clinic Patients	0.3872
					920	HHS146	BCA-Negative	0.0044		915	BCA37	BCA-Negative	0.3573		1028	BCA49	Urology Clinic Patients	0.2116
					921	HHS146	BCA-Negative	0.0058		916	BCA37	BCA-Negative	0.3129		1029	BCA49	Urology Clinic Patients	0.2224
					922	HHS146	BCA-Negative	0.0036		917	BCA38	BCA-Negative	0.016		1030	BCA49	Urology Clinic Patients	0.2188
					923	HHS146	BCA-Negative	0.0041		918	BCA38	BCA-Negative	0.0158		1031	BCA49	Urology Clinic Patients	0.3874
					924	HHS18	BCA-Negative	0.0115		919	BCA38	BCA-Negative	0.0142		1032	BCA49	Urology Clinic Patients	0.2343
					925	HHS18	BCA-Negative	0.0027		920	BCA38	BCA-Negative	0.0161		1033	BCA49	Urology Clinic Patients	0.387
					926	HHS18	BCA-Negative	0.0009		921	BCA38	BCA-Negative	0.0154		1034	BCA49	Urology Clinic Patients	0.2392
					927	HHS18	BCA-Negative	0.0019		922	BCA38	BCA-Negative	0.016		1035	BCA49	Urology Clinic Patients	0.3929
					928	HHS18	BCA-Negative	0.002		923	BCA38	BCA-Negative	0.0188		1036	BCA49	Urology Clinic Patients	0.2158
					929	HHS18	BCA-Negative	0.0012		924	BCA38	BCA-Negative	0.0226		1037	BCA50	Urology Clinic Patients	0.2573
					930	HHS18	BCA-Negative	0.0023		925	BCA38	BCA-Negative	0.0189		1038	BCA50	Urology Clinic Patients	0.2394
					931	HHS18	BCA-Negative	0.0119		926	BCA38	BCA-Negative	0.0181		1039	BCA50	Urology Clinic Patients	0.2552
					932	HHS18	BCA-Negative	0.0014		927	BCA39	BCA-Positive	0.4115		1040	BCA50	Urology Clinic Patients	0.2261
					933	HHS18	BCA-Negative	0.0029		928	BCA39	BCA-Positive	0.3908		1041	BCA50	Urology Clinic Patients	0.2505
					934	HHS92	BCA-Negative	0.0543		929	BCA39	BCA-Positive	0.2398		1042	BCA50	Urology Clinic Patients	0.2614
					935	HHS92	BCA-Negative	0.0547		930	BCA39	BCA-Positive	0.3794		1043	BCA50	Urology Clinic Patients	0.2529
					936	HHS92	BCA-Negative	0.0572		931	BCA39	BCA-Positive	0.3913		1044	BCA50	Urology Clinic Patients	0.2659
					937	HHS92	BCA-Negative	0.0588		932	BCA39	BCA-Positive	0.3909		1045	BCA50	Urology Clinic Patients	0.25
					938	HHS92	BCA-Negative	0.0507		933	BCA39	BCA-Positive	0.3395		1046	BCA50	Urology Clinic Patients	0.2779
					939	HHS92	BCA-Negative	0.0543		934	BCA39	BCA-Positive	0.2992		1047	BCA51	Urology Clinic Patients	0.3087
					940	HHS92	BCA-Negative	0.0557		935	BCA39	BCA-Positive	0.3225		1048	BCA51	Urology Clinic Patients	0.3509
					941	HHS92	BCA-Negative	0.0547		936	BCA39	BCA-Positive	0.3548		1049	BCA51	Urology Clinic Patients	0.3275
					942	HHS92	BCA-Negative	0.0556		937	BCA40	BCA-Negative	0.5808		1050	BCA51	Urology Clinic Patients	0.3229
					943	HHS92	BCA-Negative	0.0597		938	BCA40	BCA-Negative	0.5628		1051	BCA51	Urology Clinic Patients	0.3313
					944	HHS175	BCA-Negative	0.0662		939	BCA40	BCA-Negative	0.5458		1052	BCA51	Urology Clinic Patients	0.1433
					945	HHS175	BCA-Negative	0.0728		940	BCA40	BCA-Negative	0.5363		1053	BCA51	Urology Clinic Patients	0.3529
					946	HHS175	BCA-Negative	0.0641		941	BCA40	BCA-Negative	0.5841		1054	BCA51	Urology Clinic Patients	0.326
					947	HHS175	BCA-Negative	0.0793		942	BCA40	BCA-Negative	0.5801		1055	BCA51	Urology Clinic Patients	0.3186
					948	HHS175	BCA-Negative	0.0697		943	BCA40	BCA-Negative	0.5572		1056	BCA52	Urology Clinic Patients	0.2599
					949	HHS175	BCA-Negative	0.0673		944	BCA40	BCA-Negative	0.5592		1057	BCA52	Urology Clinic Patients	0.2699
					950	HHS175	BCA-Negative	0.0692		945	BCA40	BCA-Negative	0.5547		1058	BCA52	Urology Clinic Patients	0.3703
					951	HHS175	BCA-Negative	0.0696		946	BCA40	BCA-Negative	0.5844		1059	BCA52	Urology Clinic Patients	0.3901
					952	HHS175	BCA-Negative	0.0725		947	BCA41	BCA-Negative	0.0177		1060	BCA52	Urology Clinic Patients	0.2679
					953	HHS175	BCA-Negative	0.0685		948	BCA41	BCA-Negative	0.014		1061	BCA52	Urology Clinic Patients	0.39
					954	HHS125	BCA-Negative	0.1322		949	BCA41	BCA-Negative	0.0189		1062	BCA52	Urology Clinic Patients	0.3764
					955	HHS125	BCA-Negative	0.1534		950	BCA41	BCA-Negative	0.0122		1063	BCA52	Urology Clinic Patients	0.2266
					956	HHS125	BCA-Negative	0.2393		951	BCA41	BCA-Negative	0.0101		1064	BCA53	Urology Clinic Patients	0.1989
					957	HHS125	BCA-Negative	0.1386		952	BCA41	BCA-Negative	0.0129		1065	BCA53	Urology Clinic Patients	0.2027
					958	HHS125	BCA-Negative	0.1859		953	BCA41	BCA-Negative	0.0125		1066	BCA53	Urology Clinic Patients	0.2138
					959	HHS125	BCA-Negative	0.2818		954	BCA41	BCA-Negative	0.0128		1067	BCA53	Urology Clinic Patients	0.1757
					960	HHS125	BCA-Negative	0.1304		955	BCA41	BCA-Negative	0.0107		1068	BCA53	Urology Clinic Patients	0.2135
					961	HHS125	BCA-Negative	0.1298		956	BCA41	BCA-Negative	0.0117		1069	BCA53	Urology Clinic Patients	0.1911
					962	HHS125	BCA-Negative	0.2524		957	BCA42	BCA-Negative	0.375		1070	BCA53	Urology Clinic Patients	0.1829
					963	HHS125	BCA-Negative	0.1294		958	BCA42	BCA-Negative	0.5392		1071	BCA53	Urology Clinic Patients	0.1783
					964	HHS176	BCA-Negative	0.2918		959	BCA42	BCA-Negative	0.4493		1072	BCA53	Urology Clinic Patients	0.2014
					965	HHS176	BCA-Negative	0.2923		960	BCA42	BCA-Negative	0.418		1073	BCA53	Urology Clinic Patients	0.1897
					966	HHS176	BCA-Negative	0.2405		961	BCA42	BCA-Negative	0.5441		1074	BCA54	Urology Clinic Patients	0.4328
					967	HHS176	BCA-Negative	0.243		962	BCA42	BCA-Negative	0.4019		1075	BCA54	Urology Clinic Patients	0.4595
					968	HHS176	BCA-Negative	0.282		963	BCA42	BCA-Negative	0.4496		1076	BCA54	Urology Clinic Patients	0.4613
					969	HHS176	BCA-Negative	0.2927		964	BCA42	BCA-Negative	0.4485		1077	BCA54	Urology Clinic Patients	0.5115
					970	HHS176	BCA-Negative	0.2254		965	BCA42	BCA-Negative	0.5582		1078	BCA54	Urology Clinic Patients	0.4864
					971	HHS176	BCA-Negative	0.2204		966	BCA42	BCA-Negative	0.5634		1079	BCA54	Urology Clinic Patients	0.4816
					972	HHS176	BCA-Negative	0.2468		967	BCA43	BCA-Negative	0.1627		1080	BCA54	Urology Clinic Patients	0.472
					973	HHS176	BCA-Negative	0.285		968	BCA43	BCA-Negative	0.1571		1081	BCA54	Urology Clinic Patients	0.4722
					974	HHS213	BCA-Negative	0.3804		969	BCA43	BCA-Negative	0.1649		1082	BCA54	Urology Clinic Patients	0.4779
					975	HHS213	BCA-Negative	0.3311		970	BCA43	BCA-Negative	0.1696		1083	BCA54	Urology Clinic Patients	0.5324
					976	HHS213	BCA-Negative	0.3338		971	BCA43	BCA-Negative	0.1565		1084	BCA55	Urology Clinic Patients	0.6753
					977	HHS213	BCA-Negative	0.36		972	BCA43	BCA-Negative	0.1689		1085	BCA55	Urology Clinic Patients	0.5421
					978	HHS213	BCA-Negative	0.3346		973	BCA43	BCA-Negative	0.1618		1086	BCA55	Urology Clinic Patients	0.6626
					979	HHS213	BCA-Negative	0.3439		974	BCA43	BCA-Negative	0.1608		1087	BCA55	Urology Clinic Patients	0.6774
					980	HHS213	BCA-Negative	0.3289		975	BCA43	BCA-Negative	0.1503		1088	BCA55	Urology Clinic Patients	0.6854
					981	HHS213	BCA-Negative	0.3264		976	BCA43	BCA-Negative	0.1488		1089	BCA55	Urology Clinic Patients	0.6763
					982	HHS213	BCA-Negative	0.3512		977	BCA44	BCA-Positive	0.094		1090	BCA55	Urology Clinic Patients	0.6646
					983	HHS213	BCA-Negative	0.3528		978	BCA44	BCA-Positive	0.1183		1091	BCA55	Urology Clinic Patients	0.6725
					984	HHS205	BCA-Negative	0.0744		979	BCA44	BCA-Positive	0.0916		1092	BCA55	Urology Clinic Patients	0.6595
					985	HHS205	BCA-Negative	0.0749		980	BCA44	BCA-Positive	0.0905		1093	BCA55	Urology Clinic Patients	0.6285
					986	HHS205	BCA-Negative	0.0852		981	BCA44	BCA-Positive	0.09		1094	BCA56	Urology Clinic Patients	0.2604
					987	HHS205	BCA-Negative	0.0779		982	BCA44	BCA-Positive	0.0928		1095	BCA56	Urology Clinic Patients	0.2584
					988	HHS205	BCA-Negative	0.0726		983	BCA44	BCA-Positive	0.0913		1096	BCA56	Urology Clinic Patients	0.2748
					989	HHS205	BCA-Negative	0.0995		984	BCA44	BCA-Positive	0.0871		1097	BCA56	Urology Clinic Patients	0.2573
					990	HHS205	BCA-Negative	0.0777		985	BCA44	BCA-Positive	0.0902		1098	BCA56	Urology Clinic Patients	0.26
					991	HHS205	BCA-Negative	0.076		986	BCA44	BCA-Positive	0.0891		1099	BCA56	Urology Clinic Patients	0.2777
					992	HHS106	BCA-Negative	0.0146		987	BCA45	BCA-Negative	0.2211		1100	BCA56	Urology Clinic Patients	0.2413
					993	HHS106	BCA-Negative	0.0125		988	BCA45	BCA-Negative	0.099		1101	BCA56	Urology Clinic Patients	0.2725
					994	HHS106	BCA-Negative	0.0135		989	BCA45	BCA-Negative	0.1025		1102	BCA56	Urology Clinic Patients	0.2936
					995	HHS106	BCA-Negative	0.0284		990	BCA45	BCA-Negative	0.2026		1103	BCA56	Urology Clinic Patients	0.2832
					996	HHS106	BCA-Negative	0.0174		991	BCA45	BCA-Negative	0.2035		1104	BCA57	Urology Clinic Patients	0.1494
					997	HHS106	BCA-Negative	0.021		992	BCA45	BCA-Negative	0.2037		1105	BCA57	Urology Clinic Patients	0.2984
					998	HHS106	BCA-Negative	0.0161		993	BCA45	BCA-Negative	0.0961		1106	BCA57	Urology Clinic Patients	0.2954
					999	HHS106	BCA-Negative	0.0194		994	BCA45	BCA-Negative	0.0773		1107	BCA57	Urology Clinic Patients	0.2757
					1000	HHS106	BCA-Negative	0.0183		995	BCA45	BCA-Negative	0.0979		1108	BCA57	Urology Clinic Patients	0.2
					1001	HHS106	BCA-Negative	0.0136		996	BCA45	BCA-Negative	0.2047		1109	BCA57	Urology Clinic Patients	0.1557
					1002	HHS239	BCA-Negative	0.3783		997	BCA46	BCA-Positive	0.2999		1110	BCA57	Urology Clinic Patients	0.3043
					1003	HHS239	BCA-Negative	0.3618		998	BCA46	BCA-Positive	0.2564		1111	BCA57	Urology Clinic Patients	0.2545
					1004	HHS239	BCA-Negative	0.3571		999	BCA46	BCA-Positive	0.2882		1112	BCA57	Urology Clinic Patients	0.2269
					1005	HHS239	BCA-Negative	0.2779		1000	BCA46	BCA-Positive	0.2462		1113	BCA57	Urology Clinic Patients	0.1488
					1006	HHS239	BCA-Negative	0.3363		1001	BCA46	BCA-Positive	0.2374		1114	HHS22	Healthy Volunteers	0.0835
					1007	HHS239	BCA-Negative	0.3783		1002	BCA46	BCA-Positive	0.3165		1115	HHS22	Healthy Volunteers	0.0798
					1008	HHS239	BCA-Negative	0.3082		1003	BCA46	BCA-Positive	0.2456		1116	HHS22	Healthy Volunteers	0.077
					1009	HHS239	BCA-Negative	0.2151		1004	BCA46	BCA-Positive	0.2474		1117	HHS22	Healthy Volunteers	0.0762
					1010	HHS239	BCA-Negative	0.364		1005	BCA46	BCA-Positive	0.2485		1118	HHS22	Healthy Volunteers	0.0795
					1011	HHS239	BCA-Negative	0.3446		1006	BCA46	BCA-Positive	0.2459		1119	HHS22	Healthy Volunteers	0.0773
					1012	HHS122	BCA-Negative	0.0241		1007	BCA47	BCA-Negative	0.0166		1120	HHS22	Healthy Volunteers	0.078
					1013	HHS122	BCA-Negative	0.0211		1008	BCA47	BCA-Negative	0.0143		1121	HHS22	Healthy Volunteers	0.0776
					1014	HHS122	BCA-Negative	0.0209		1009	BCA47	BCA-Negative	0.0161		1122	HHS22	Healthy Volunteers	0.0778
					1015	HHS122	BCA-Negative	0.0194		1010	BCA47	BCA-Negative	0.0148		1123	HHS22	Healthy Volunteers	0.0776
					1016	HHS122	BCA-Negative	0.0233		1011	BCA47	BCA-Negative	0.012		1124	HHS156	Healthy Volunteers	0.0873
					1017	HHS122	BCA-Negative	0.018		1012	BCA47	BCA-Negative	0.012		1125	HHS156	Healthy Volunteers	0.0832
					1018	HHS122	BCA-Negative	0.0195		1013	BCA47	BCA-Negative	0.0121		1126	HHS156	Healthy Volunteers	0.0897
					1019	HHS122	BCA-Negative	0.0194		1014	BCA47	BCA-Negative	0.0154		1127	HHS156	Healthy Volunteers	0.0912
					1020	HHS122	BCA-Negative	0.0205		1015	BCA47	BCA-Negative	0.0147		1128	HHS156	Healthy Volunteers	0.0843
					1021	HHS122	BCA-Negative	0.0191		1016	BCA47	BCA-Negative	0.0123		1129	HHS156	Healthy Volunteers	0.0847
					1022	HHS160	BCA-Negative	0.3804		1017	BCA48	BCA-Positive	0.1122		1130	HHS156	Healthy Volunteers	0.0883
					1023	HHS160	BCA-Negative	0.3734		1018	BCA48	BCA-Positive	0.1421		1131	HHS156	Healthy Volunteers	0.0858
					1024	HHS160	BCA-Negative	0.3959		1019	BCA48	BCA-Positive	0.1028		1132	HHS156	Healthy Volunteers	0.0693
					1025	HHS160	BCA-Negative	0.3739		1020	BCA48	BCA-Positive	0.1065		1133	HHS156	Healthy Volunteers	0.0823
					1026	HHS160	BCA-Negative	0.3746		1021	BCA48	BCA-Positive	0.102		1134	HHS235	Healthy Volunteers	0.3081
					1027	HHS160	BCA-Negative	0.376		1022	BCA48	BCA-Positive	0.1019		1135	HHS235	Healthy Volunteers	0.215
					1028	HHS160	BCA-Negative	0.3935		1023	BCA48	BCA-Positive	0.1093		1136	HHS235	Healthy Volunteers	0.2405
					1029	HHS160	BCA-Negative	0.3781		1024	BCA48	BCA-Positive	0.102		1137	HHS235	Healthy Volunteers	0.1966
					1030	HHS160	BCA-Negative	0.3918		1025	BCA48	BCA-Positive	0.1079		1138	HHS235	Healthy Volunteers	0.2192
					1031	HHS160	BCA-Negative	0.364		1026	BCA48	BCA-Positive	0.0993		1139	HHS235	Healthy Volunteers	0.2037
					1032	HHS118	BCA-Negative	0.4044		1027	BCA49	BCA-Negative	0.3872		1140	HHS235	Healthy Volunteers	0.1996
					1033	HHS118	BCA-Negative	0.4034		1028	BCA49	BCA-Negative	0.2116		1141	HHS235	Healthy Volunteers	0.214
					1034	HHS118	BCA-Negative	0.3953		1029	BCA49	BCA-Negative	0.2224		1142	HHS235	Healthy Volunteers	0.2642
					1035	HHS118	BCA-Negative	0.4115		1030	BCA49	BCA-Negative	0.2188		1143	HHS235	Healthy Volunteers	0.1933
					1036	HHS118	BCA-Negative	0.3961		1031	BCA49	BCA-Negative	0.3874		1144	HHS233	Healthy Volunteers	0.3379
					1037	HHS118	BCA-Negative	0.3113		1032	BCA49	BCA-Negative	0.2343		1145	HHS233	Healthy Volunteers	0.3248
					1038	HHS118	BCA-Negative	0.4029		1033	BCA49	BCA-Negative	0.387		1146	HHS233	Healthy Volunteers	0.3214
					1039	HHS118	BCA-Negative	0.3825		1034	BCA49	BCA-Negative	0.2392		1147	HHS233	Healthy Volunteers	0.3277
					1040	HHS118	BCA-Negative	0.3587		1035	BCA49	BCA-Negative	0.3929		1148	HHS233	Healthy Volunteers	0.3308
					1041	HHS118	BCA-Negative	0.3595		1036	BCA49	BCA-Negative	0.2158		1149	HHS233	Healthy Volunteers	0.325
					1042	HHS159	BCA-Negative	0.3943		1037	BCA50	BCA-Negative	0.2573		1150	HHS233	Healthy Volunteers	0.3239
					1043	HHS159	BCA-Negative	0.4017		1038	BCA50	BCA-Negative	0.2394		1151	HHS233	Healthy Volunteers	0.3249
					1044	HHS159	BCA-Negative	0.4054		1039	BCA50	BCA-Negative	0.2552		1152	HHS233	Healthy Volunteers	0.3254
					1045	HHS159	BCA-Negative	0.4004		1040	BCA50	BCA-Negative	0.2261		1153	HHS233	Healthy Volunteers	0.3216
					1046	HHS159	BCA-Negative	0.3676		1041	BCA50	BCA-Negative	0.2505		1154	HHS245	Healthy Volunteers	0.1238
					1047	HHS159	BCA-Negative	0.4047		1042	BCA50	BCA-Negative	0.2614		1155	HHS245	Healthy Volunteers	0.1991
					1048	HHS159	BCA-Negative	0.3725		1043	BCA50	BCA-Negative	0.2529		1156	HHS245	Healthy Volunteers	0.1169
					1049	HHS159	BCA-Negative	0.4096		1044	BCA50	BCA-Negative	0.2659		1157	HHS245	Healthy Volunteers	0.1027
					1050	HHS159	BCA-Negative	0.4012		1045	BCA50	BCA-Negative	0.25		1158	HHS245	Healthy Volunteers	0.1124
					1051	HHS159	BCA-Negative	0.3968		1046	BCA50	BCA-Negative	0.2779		1159	HHS245	Healthy Volunteers	0.1844
					1052	HHS198	BCA-Negative	0.1026		1047	BCA51	BCA-Negative	0.3087		1160	HHS245	Healthy Volunteers	0.105
					1053	HHS198	BCA-Negative	0.2286		1048	BCA51	BCA-Negative	0.3509		1161	HHS245	Healthy Volunteers	0.0955
					1054	HHS198	BCA-Negative	0.2816		1049	BCA51	BCA-Negative	0.3275		1162	HHS245	Healthy Volunteers	0.0944
					1055	HHS198	BCA-Negative	0.112		1050	BCA51	BCA-Negative	0.3229		1163	HHS245	Healthy Volunteers	0.1008
					1056	HHS198	BCA-Negative	0.2207		1051	BCA51	BCA-Negative	0.3313		1164	HHS148	Healthy Volunteers	0.3086
					1057	HHS198	BCA-Negative	0.2449		1052	BCA51	BCA-Negative	0.1433		1165	HHS148	Healthy Volunteers	0.3038
					1058	HHS198	BCA-Negative	0.3015		1053	BCA51	BCA-Negative	0.3529		1166	HHS148	Healthy Volunteers	0.3196
					1059	HHS198	BCA-Negative	0.1317		1054	BCA51	BCA-Negative	0.326		1167	HHS148	Healthy Volunteers	0.304
					1060	HHS198	BCA-Negative	0.2606		1055	BCA51	BCA-Negative	0.3186		1168	HHS148	Healthy Volunteers	0.3026
					1061	HHS198	BCA-Negative	0.1894		1056	BCA52	BCA-Negative	0.2599		1169	HHS148	Healthy Volunteers	0.3001
					1062	HHS244	BCA-Negative	0.2459		1057	BCA52	BCA-Negative	0.2699		1170	HHS148	Healthy Volunteers	0.3204
					1063	HHS244	BCA-Negative	0.1768		1058	BCA52	BCA-Negative	0.3703		1171	HHS148	Healthy Volunteers	0.2987
					1064	HHS244	BCA-Negative	0.2365		1059	BCA52	BCA-Negative	0.3901		1172	HHS148	Healthy Volunteers	0.296
					1065	HHS244	BCA-Negative	0.2449		1060	BCA52	BCA-Negative	0.2679		1173	HHS148	Healthy Volunteers	0.2869
					1066	HHS244	BCA-Negative	0.2294		1061	BCA52	BCA-Negative	0.39		1174	HHS98	Healthy Volunteers	0.1684
					1067	HHS244	BCA-Negative	0.2494		1062	BCA52	BCA-Negative	0.3764		1175	HHS98	Healthy Volunteers	0.1494
					1068	HHS244	BCA-Negative	0.235		1063	BCA52	BCA-Negative	0.2266		1176	HHS98	Healthy Volunteers	0.0727
					1069	HHS244	BCA-Negative	0.235		1064	BCA53	BCA-Positive	0.1989		1177	HHS98	Healthy Volunteers	0.1529
					1070	HHS244	BCA-Negative	0.1581		1065	BCA53	BCA-Positive	0.2027		1178	HHS98	Healthy Volunteers	0.1115
					1071	HHS244	BCA-Negative	0.2679		1066	BCA53	BCA-Positive	0.2138		1179	HHS98	Healthy Volunteers	0.1557
					1072	HHS101	BCA-Negative	0.3288		1067	BCA53	BCA-Positive	0.1757		1180	HHS98	Healthy Volunteers	0.119
					1073	HHS101	BCA-Negative	0.2594		1068	BCA53	BCA-Positive	0.2135		1181	HHS98	Healthy Volunteers	0.1513
					1074	HHS101	BCA-Negative	0.3105		1069	BCA53	BCA-Positive	0.1911		1182	HHS98	Healthy Volunteers	0.161
					1075	HHS101	BCA-Negative	0.3638		1070	BCA53	BCA-Positive	0.1829		1183	HHS98	Healthy Volunteers	0.0649
					1076	HHS101	BCA-Negative	0.3013		1071	BCA53	BCA-Positive	0.1783		1184	HHS167	Healthy Volunteers	0.2862
					1077	HHS101	BCA-Negative	0.2799		1072	BCA53	BCA-Positive	0.2014		1185	HHS167	Healthy Volunteers	0.2087
					1078	HHS101	BCA-Negative	0.2792		1073	BCA53	BCA-Positive	0.1897		1186	HHS167	Healthy Volunteers	0.2763
					1079	HHS101	BCA-Negative	0.3729		1074	BCA54	BCA-Positive	0.4328		1187	HHS167	Healthy Volunteers	0.1476
					1080	HHS101	BCA-Negative	0.318		1075	BCA54	BCA-Positive	0.4595		1188	HHS167	Healthy Volunteers	0.1979
					1081	HHS101	BCA-Negative	0.3466		1076	BCA54	BCA-Positive	0.4613		1189	HHS167	Healthy Volunteers	0.2663
					1082	HHS89	BCA-Negative	0.0209		1077	BCA54	BCA-Positive	0.5115		1190	HHS167	Healthy Volunteers	0.2869
					1083	HHS89	BCA-Negative	0.0205		1078	BCA54	BCA-Positive	0.4864		1191	HHS167	Healthy Volunteers	0.2053
					1084	HHS89	BCA-Negative	0.0225		1079	BCA54	BCA-Positive	0.4816		1192	HHS167	Healthy Volunteers	0.1879
					1085	HHS89	BCA-Negative	0.0222		1080	BCA54	BCA-Positive	0.472		1193	HHS167	Healthy Volunteers	0.1608
					1086	HHS89	BCA-Negative	0.0229		1081	BCA54	BCA-Positive	0.4722		1194	HHS121	Healthy Volunteers	0.3216
					1087	HHS89	BCA-Negative	0.0224		1082	BCA54	BCA-Positive	0.4779		1195	HHS121	Healthy Volunteers	0.3505
					1088	HHS89	BCA-Negative	0.0246		1083	BCA54	BCA-Positive	0.5324		1196	HHS121	Healthy Volunteers	0.3383
					1089	HHS89	BCA-Negative	0.022		1084	BCA55	BCA-Positive	0.6753		1197	HHS121	Healthy Volunteers	0.2887
					1090	HHS89	BCA-Negative	0.019		1085	BCA55	BCA-Positive	0.5421		1198	HHS121	Healthy Volunteers	0.2952
					1091	HHS89	BCA-Negative	0.0209		1086	BCA55	BCA-Positive	0.6626		1199	HHS121	Healthy Volunteers	0.2938
					1092	HHS97	BCA-Negative	0.1162		1087	BCA55	BCA-Positive	0.6774		1200	HHS121	Healthy Volunteers	0.3399
					1093	HHS97	BCA-Negative	0.1154		1088	BCA55	BCA-Positive	0.6854		1201	HHS121	Healthy Volunteers	0.2944
					1094	HHS97	BCA-Negative	0.1102		1089	BCA55	BCA-Positive	0.6763		1202	HHS121	Healthy Volunteers	0.2726
					1095	HHS97	BCA-Negative	0.1127		1090	BCA55	BCA-Positive	0.6646		1203	HHS121	Healthy Volunteers	0.3433
					1096	HHS97	BCA-Negative	0.11		1091	BCA55	BCA-Positive	0.6725		1204	HHS223	Healthy Volunteers	0.013
					1097	HHS97	BCA-Negative	0.1104		1092	BCA55	BCA-Positive	0.6595		1205	HHS223	Healthy Volunteers	0.0128
					1098	HHS97	BCA-Negative	0.1093		1093	BCA55	BCA-Positive	0.6285		1206	HHS223	Healthy Volunteers	0.0106
					1099	HHS97	BCA-Negative	0.1139		1094	BCA56	BCA-Negative	0.2604		1207	HHS223	Healthy Volunteers	0.0095
					1100	HHS97	BCA-Negative	0.1157		1095	BCA56	BCA-Negative	0.2584		1208	HHS223	Healthy Volunteers	0.0139
					1101	HHS97	BCA-Negative	0.1063		1096	BCA56	BCA-Negative	0.2748		1209	HHS223	Healthy Volunteers	0.0108
					1102	HHS116	BCA-Negative	0.082		1097	BCA56	BCA-Negative	0.2573		1210	HHS223	Healthy Volunteers	0.0141
					1103	HHS116	BCA-Negative	0.0599		1098	BCA56	BCA-Negative	0.26		1211	HHS223	Healthy Volunteers	0.0108
					1104	HHS116	BCA-Negative	0.0549		1099	BCA56	BCA-Negative	0.2777		1212	HHS223	Healthy Volunteers	0.0107
					1105	HHS116	BCA-Negative	0.057		1100	BCA56	BCA-Negative	0.2413		1213	HHS223	Healthy Volunteers	0.0179
					1106	HHS116	BCA-Negative	0.1086		1101	BCA56	BCA-Negative	0.2725		1214	HHS231	Healthy Volunteers	0.0673
					1107	HHS116	BCA-Negative	0.0923		1102	BCA56	BCA-Negative	0.2936		1215	HHS231	Healthy Volunteers	0.0579
					1108	HHS116	BCA-Negative	0.0979		1103	BCA56	BCA-Negative	0.2832		1216	HHS231	Healthy Volunteers	0.0649
					1109	HHS116	BCA-Negative	0.0767		1104	BCA57	BCA-Negative	0.1494		1217	HHS231	Healthy Volunteers	0.0561
					1110	HHS116	BCA-Negative	0.1214		1105	BCA57	BCA-Negative	0.2984		1218	HHS231	Healthy Volunteers	0.0654
					1111	HHS116	BCA-Negative	0.0745		1106	BCA57	BCA-Negative	0.2954		1219	HHS231	Healthy Volunteers	0.0706
					1112	SUR8	BCA-Negative	0.0006		1107	BCA57	BCA-Negative	0.2757		1220	HHS231	Healthy Volunteers	0.0551
					1113	SUR8	BCA-Negative	0.0025		1108	BCA57	BCA-Negative	0.2		1221	HHS231	Healthy Volunteers	0.0564
					1115	SUR8	BCA-Negative	0.0008		1109	BCA57	BCA-Negative	0.1557		1222	HHS231	Healthy Volunteers	0.061
					1116	SUR8	BCA-Negative	0.0009		1110	BCA57	BCA-Negative	0.3043		1223	HHS231	Healthy Volunteers	0.0528
					1117	SUR8	BCA-Negative	0.0007		1111	BCA57	BCA-Negative	0.2545		1224	HHS94	Healthy Volunteers	0.1509
					1119	SUR8	BCA-Negative	0.0006		1112	BCA57	BCA-Negative	0.2269		1225	HHS94	Healthy Volunteers	0.1353
					1120	SUR8	BCA-Negative	0.0007		1113	BCA57	BCA-Negative	0.1488		1226	HHS94	Healthy Volunteers	0.1695
					1121	SUR8	BCA-Negative	0.0008		1114	HHS22	BCA-Negative	0.0835		1227	HHS94	Healthy Volunteers	0.1217
										1115	HHS22	BCA-Negative	0.0798		1228	HHS94	Healthy Volunteers	0.1433
										1116	HHS22	BCA-Negative	0.077		1229	HHS94	Healthy Volunteers	0.1838
										1117	HHS22	BCA-Negative	0.0762		1230	HHS94	Healthy Volunteers	0.169
										1118	HHS22	BCA-Negative	0.0795		1231	HHS94	Healthy Volunteers	0.173
										1119	HHS22	BCA-Negative	0.0773		1232	HHS94	Healthy Volunteers	0.1628
										1120	HHS22	BCA-Negative	0.078		1233	HHS94	Healthy Volunteers	0.1559
										1121	HHS22	BCA-Negative	0.0776		1234	HHS217	Healthy Volunteers	0.332
										1122	HHS22	BCA-Negative	0.0778		1235	HHS217	Healthy Volunteers	0.3254
										1123	HHS22	BCA-Negative	0.0776		1236	HHS217	Healthy Volunteers	0.3396
										1124	HHS156	BCA-Negative	0.0873		1237	HHS217	Healthy Volunteers	0.3568
										1125	HHS156	BCA-Negative	0.0832		1238	HHS217	Healthy Volunteers	0.338
										1126	HHS156	BCA-Negative	0.0897		1239	HHS217	Healthy Volunteers	0.3652
										1127	HHS156	BCA-Negative	0.0912		1240	HHS217	Healthy Volunteers	0.3476
										1128	HHS156	BCA-Negative	0.0843		1241	HHS217	Healthy Volunteers	0.3316
										1129	HHS156	BCA-Negative	0.0847		1242	HHS217	Healthy Volunteers	0.3534
										1130	HHS156	BCA-Negative	0.0883		1243	HHS217	Healthy Volunteers	0.3368
										1131	HHS156	BCA-Negative	0.0858		1244	HHS90	Healthy Volunteers	0.0763
										1132	HHS156	BCA-Negative	0.0693		1245	HHS90	Healthy Volunteers	0.0669
										1133	HHS156	BCA-Negative	0.0823		1246	HHS90	Healthy Volunteers	0.0493
										1134	HHS235	BCA-Negative	0.3081		1247	HHS90	Healthy Volunteers	0.0464
										1135	HHS235	BCA-Negative	0.215		1248	HHS90	Healthy Volunteers	0.04
										1136	HHS235	BCA-Negative	0.2405		1249	HHS90	Healthy Volunteers	0.0416
										1137	HHS235	BCA-Negative	0.1966		1250	HHS90	Healthy Volunteers	0.0393
										1138	HHS235	BCA-Negative	0.2192		1251	HHS90	Healthy Volunteers	0.0389
										1139	HHS235	BCA-Negative	0.2037		1252	HHS90	Healthy Volunteers	0.0393
										1140	HHS235	BCA-Negative	0.1996		1253	HHS90	Healthy Volunteers	0.0362
										1141	HHS235	BCA-Negative	0.214		1254	HHS226	Healthy Volunteers	0.3364
										1142	HHS235	BCA-Negative	0.2642		1255	HHS226	Healthy Volunteers	0.3371
										1143	HHS235	BCA-Negative	0.1933		1256	HHS226	Healthy Volunteers	0.2883
										1144	HHS233	BCA-Negative	0.3379		1257	HHS226	Healthy Volunteers	0.3156
										1145	HHS233	BCA-Negative	0.3248		1258	HHS226	Healthy Volunteers	0.3366
										1146	HHS233	BCA-Negative	0.3214		1259	HHS226	Healthy Volunteers	0.3406
										1147	HHS233	BCA-Negative	0.3277		1260	HHS226	Healthy Volunteers	0.291
										1148	HHS233	BCA-Negative	0.3308		1261	HHS226	Healthy Volunteers	0.3052
										1149	HHS233	BCA-Negative	0.325		1262	HHS226	Healthy Volunteers	0.3534
										1150	HHS233	BCA-Negative	0.3239		1263	HHS226	Healthy Volunteers	0.297
										1151	HHS233	BCA-Negative	0.3249		1264	HHS232	Healthy Volunteers	0.1463
										1152	HHS233	BCA-Negative	0.3254		1265	HHS232	Healthy Volunteers	0.1369
										1153	HHS233	BCA-Negative	0.3216		1266	HHS232	Healthy Volunteers	0.1356
										1154	HHS245	BCA-Negative	0.1238		1267	HHS232	Healthy Volunteers	0.1401
										1155	HHS245	BCA-Negative	0.1991		1268	HHS232	Healthy Volunteers	0.1314
										1156	HHS245	BCA-Negative	0.1169		1269	HHS232	Healthy Volunteers	0.1279
										1157	HHS245	BCA-Negative	0.1027		1270	HHS232	Healthy Volunteers	0.145
										1158	HHS245	BCA-Negative	0.1124		1271	HHS232	Healthy Volunteers	0.1379
										1159	HHS245	BCA-Negative	0.1844		1272	HHS232	Healthy Volunteers	0.1329
										1160	HHS245	BCA-Negative	0.105		1273	HHS232	Healthy Volunteers	0.1387
										1161	HHS245	BCA-Negative	0.0955		1274	HHS141	Healthy Volunteers	0.0101
										1162	HHS245	BCA-Negative	0.0944		1275	HHS141	Healthy Volunteers	0.0074
										1163	HHS245	BCA-Negative	0.1008		1276	HHS141	Healthy Volunteers	0.007
										1164	HHS148	BCA-Negative	0.3086		1277	HHS141	Healthy Volunteers	0.0069
										1165	HHS148	BCA-Negative	0.3038		1278	HHS141	Healthy Volunteers	0.0054
										1166	HHS148	BCA-Negative	0.3196		1279	HHS141	Healthy Volunteers	0.0068
										1167	HHS148	BCA-Negative	0.304		1280	HHS141	Healthy Volunteers	0.0051
										1168	HHS148	BCA-Negative	0.3026		1281	HHS141	Healthy Volunteers	0.0057
										1169	HHS148	BCA-Negative	0.3001		1282	HHS141	Healthy Volunteers	0.005
										1170	HHS148	BCA-Negative	0.3204		1283	HHS141	Healthy Volunteers	0.0048
										1171	HHS148	BCA-Negative	0.2987		1284	HHS157	Healthy Volunteers	0.0691
										1172	HHS148	BCA-Negative	0.296		1285	HHS157	Healthy Volunteers	0.0719
										1173	HHS148	BCA-Negative	0.2869		1286	HHS157	Healthy Volunteers	0.0687
										1174	HHS98	BCA-Negative	0.1684		1287	HHS157	Healthy Volunteers	0.0711
										1175	HHS98	BCA-Negative	0.1494		1288	HHS157	Healthy Volunteers	0.0711
										1176	HHS98	BCA-Negative	0.0727		1289	HHS157	Healthy Volunteers	0.0735
										1177	HHS98	BCA-Negative	0.1529		1290	HHS157	Healthy Volunteers	0.0723
										1178	HHS98	BCA-Negative	0.1115		1291	HHS157	Healthy Volunteers	0.0693
										1179	HHS98	BCA-Negative	0.1557		1292	HHS157	Healthy Volunteers	0.0703
										1180	HHS98	BCA-Negative	0.119		1293	HHS157	Healthy Volunteers	0.073
										1181	HHS98	BCA-Negative	0.1513		1294	HHS139	Healthy Volunteers	0.0319
										1182	HHS98	BCA-Negative	0.161		1295	HHS139	Healthy Volunteers	0.0304
										1183	HHS98	BCA-Negative	0.0649		1296	HHS139	Healthy Volunteers	0.0299
										1184	HHS167	BCA-Negative	0.2862		1297	HHS139	Healthy Volunteers	0.0338
										1185	HHS167	BCA-Negative	0.2087		1298	HHS139	Healthy Volunteers	0.0302
										1186	HHS167	BCA-Negative	0.2763		1299	HHS139	Healthy Volunteers	0.0281
										1187	HHS167	BCA-Negative	0.1476		1300	HHS139	Healthy Volunteers	0.0319
										1188	HHS167	BCA-Negative	0.1979		1301	HHS139	Healthy Volunteers	0.0299
										1189	HHS167	BCA-Negative	0.2663		1302	HHS139	Healthy Volunteers	0.029
										1190	HHS167	BCA-Negative	0.2869		1303	HHS139	Healthy Volunteers	0.0295
										1191	HHS167	BCA-Negative	0.2053		1304	HHS138	Healthy Volunteers	0.4164
										1192	HHS167	BCA-Negative	0.1879		1305	HHS138	Healthy Volunteers	0.6038
										1193	HHS167	BCA-Negative	0.1608		1306	HHS138	Healthy Volunteers	0.4517
										1194	HHS121	BCA-Negative	0.3216		1307	HHS138	Healthy Volunteers	0.4925
										1195	HHS121	BCA-Negative	0.3505		1308	HHS138	Healthy Volunteers	0.4586
										1196	HHS121	BCA-Negative	0.3383		1309	HHS138	Healthy Volunteers	0.4206
										1197	HHS121	BCA-Negative	0.2887		1310	HHS138	Healthy Volunteers	0.3988
										1198	HHS121	BCA-Negative	0.2952		1311	HHS138	Healthy Volunteers	0.2062
										1199	HHS121	BCA-Negative	0.2938		1312	HHS138	Healthy Volunteers	0.2227
										1200	HHS121	BCA-Negative	0.3399		1313	HHS138	Healthy Volunteers	0.2245
										1201	HHS121	BCA-Negative	0.2944		1314	HHS240	Healthy Volunteers	0.0366
										1202	HHS121	BCA-Negative	0.2726		1315	HHS240	Healthy Volunteers	0.0371
										1203	HHS121	BCA-Negative	0.3433		1316	HHS240	Healthy Volunteers	0.0396
										1204	HHS223	BCA-Negative	0.013		1317	HHS240	Healthy Volunteers	0.037
										1205	HHS223	BCA-Negative	0.0128		1318	HHS240	Healthy Volunteers	0.0441
										1206	HHS223	BCA-Negative	0.0106		1319	HHS240	Healthy Volunteers	0.0376
										1207	HHS223	BCA-Negative	0.0095		1320	HHS240	Healthy Volunteers	0.0449
										1208	HHS223	BCA-Negative	0.0139		1321	HHS240	Healthy Volunteers	0.0421
										1209	HHS223	BCA-Negative	0.0108		1322	HHS240	Healthy Volunteers	0.0402
										1210	HHS223	BCA-Negative	0.0141		1323	HHS240	Healthy Volunteers	0.0466
										1211	HHS223	BCA-Negative	0.0108		1324	HHS99	Healthy Volunteers	0.1823
										1212	HHS223	BCA-Negative	0.0107		1325	HHS99	Healthy Volunteers	0.1877
										1213	HHS223	BCA-Negative	0.0179		1326	HHS99	Healthy Volunteers	0.2056
										1214	HHS231	BCA-Negative	0.0673		1327	HHS99	Healthy Volunteers	0.1936
										1215	HHS231	BCA-Negative	0.0579		1328	HHS99	Healthy Volunteers	0.2037
										1216	HHS231	BCA-Negative	0.0649		1329	HHS99	Healthy Volunteers	0.2181
										1217	HHS231	BCA-Negative	0.0561		1330	HHS99	Healthy Volunteers	0.1656
										1218	HHS231	BCA-Negative	0.0654		1331	HHS99	Healthy Volunteers	0.1873
										1219	HHS231	BCA-Negative	0.0706		1332	HHS99	Healthy Volunteers	0.1812
										1220	HHS231	BCA-Negative	0.0551		1333	HHS99	Healthy Volunteers	0.1856
										1221	HHS231	BCA-Negative	0.0564		1334	HHS227	Healthy Volunteers	0.1509
										1222	HHS231	BCA-Negative	0.061		1335	HHS227	Healthy Volunteers	0.1512
										1223	HHS231	BCA-Negative	0.0528		1336	HHS227	Healthy Volunteers	0.1493
										1224	HHS94	BCA-Negative	0.1509		1337	HHS227	Healthy Volunteers	0.1424
										1225	HHS94	BCA-Negative	0.1353		1338	HHS227	Healthy Volunteers	0.1454
										1226	HHS94	BCA-Negative	0.1695		1339	HHS227	Healthy Volunteers	0.1521
										1227	HHS94	BCA-Negative	0.1217		1340	HHS227	Healthy Volunteers	0.1458
										1228	HHS94	BCA-Negative	0.1433		1341	HHS227	Healthy Volunteers	0.1465
										1229	HHS94	BCA-Negative	0.1838		1342	HHS227	Healthy Volunteers	0.1428
										1230	HHS94	BCA-Negative	0.169		1343	HHS227	Healthy Volunteers	0.1462
										1231	HHS94	BCA-Negative	0.173		1344	HHS15	Healthy Volunteers	0.1476
										1232	HHS94	BCA-Negative	0.1628		1345	HHS15	Healthy Volunteers	0.1575
										1233	HHS94	BCA-Negative	0.1559		1346	HHS15	Healthy Volunteers	0.1497
										1234	HHS217	BCA-Negative	0.332		1347	HHS15	Healthy Volunteers	0.1468
										1235	HHS217	BCA-Negative	0.3254		1348	HHS15	Healthy Volunteers	0.1461
										1236	HHS217	BCA-Negative	0.3396		1349	HHS15	Healthy Volunteers	0.2007
										1237	HHS217	BCA-Negative	0.3568		1350	HHS15	Healthy Volunteers	0.1473
										1238	HHS217	BCA-Negative	0.338		1351	HHS15	Healthy Volunteers	0.1467
										1239	HHS217	BCA-Negative	0.3652		1352	HHS15	Healthy Volunteers	0.1469
										1240	HHS217	BCA-Negative	0.3476		1353	HHS15	Healthy Volunteers	0.1462
										1241	HHS217	BCA-Negative	0.3316		1354	HHS220	Healthy Volunteers	0.219
										1242	HHS217	BCA-Negative	0.3534		1355	HHS220	Healthy Volunteers	0.2123
										1243	HHS217	BCA-Negative	0.3368		1356	HHS220	Healthy Volunteers	0.2042
										1244	HHS90	BCA-Negative	0.0763		1357	HHS220	Healthy Volunteers	0.2786
										1245	HHS90	BCA-Negative	0.0669		1358	HHS220	Healthy Volunteers	0.2271
										1246	HHS90	BCA-Negative	0.0493		1359	HHS220	Healthy Volunteers	0.2033
										1247	HHS90	BCA-Negative	0.0464		1360	HHS220	Healthy Volunteers	0.2103
										1248	HHS90	BCA-Negative	0.04		1361	HHS220	Healthy Volunteers	0.2686
										1249	HHS90	BCA-Negative	0.0416		1362	HHS220	Healthy Volunteers	0.2105
										1250	HHS90	BCA-Negative	0.0393		1363	HHS220	Healthy Volunteers	0.2051
										1251	HHS90	BCA-Negative	0.0389		1364	HHS4	Healthy Volunteers	0.1003
										1252	HHS90	BCA-Negative	0.0393		1365	HHS4	Healthy Volunteers	0.0953
										1253	HHS90	BCA-Negative	0.0362		1366	HHS4	Healthy Volunteers	0.103
										1254	HHS226	BCA-Negative	0.3364		1367	HHS4	Healthy Volunteers	0.1035
										1255	HHS226	BCA-Negative	0.3371		1368	HHS4	Healthy Volunteers	0.1085
										1256	HHS226	BCA-Negative	0.2883		1369	HHS4	Healthy Volunteers	0.1051
										1257	HHS226	BCA-Negative	0.3156		1370	HHS4	Healthy Volunteers	0.1091
										1258	HHS226	BCA-Negative	0.3366		1371	HHS4	Healthy Volunteers	0.1082
										1259	HHS226	BCA-Negative	0.3406		1372	HHS4	Healthy Volunteers	0.1075
										1260	HHS226	BCA-Negative	0.291		1373	HHS4	Healthy Volunteers	0.1134
										1261	HHS226	BCA-Negative	0.3052		1374	HHS19	Healthy Volunteers	0.0286
										1262	HHS226	BCA-Negative	0.3534		1375	HHS19	Healthy Volunteers	0.0318
										1263	HHS226	BCA-Negative	0.297		1376	HHS19	Healthy Volunteers	0.033
										1264	HHS232	BCA-Negative	0.1463		1377	HHS19	Healthy Volunteers	0.0278
										1265	HHS232	BCA-Negative	0.1369		1378	HHS19	Healthy Volunteers	0.0326
										1266	HHS232	BCA-Negative	0.1356		1379	HHS19	Healthy Volunteers	0.031
										1267	HHS232	BCA-Negative	0.1401		1380	HHS19	Healthy Volunteers	0.0286
										1268	HHS232	BCA-Negative	0.1314		1381	HHS19	Healthy Volunteers	0.0291
										1269	HHS232	BCA-Negative	0.1279		1382	HHS19	Healthy Volunteers	0.0296
										1270	HHS232	BCA-Negative	0.145		1383	HHS19	Healthy Volunteers	0.0343
										1271	HHS232	BCA-Negative	0.1379		1384	HHS111	Healthy Volunteers	0.3881
										1272	HHS232	BCA-Negative	0.1329		1385	HHS111	Healthy Volunteers	0.3862
										1273	HHS232	BCA-Negative	0.1387		1386	HHS111	Healthy Volunteers	0.3874
										1274	HHS141	BCA-Negative	0.0101		1387	HHS111	Healthy Volunteers	0.386
										1275	HHS141	BCA-Negative	0.0074		1388	HHS111	Healthy Volunteers	0.3971
										1276	HHS141	BCA-Negative	0.007		1389	HHS111	Healthy Volunteers	0.3962
										1277	HHS141	BCA-Negative	0.0069		1390	HHS111	Healthy Volunteers	0.3893
										1278	HHS141	BCA-Negative	0.0054		1391	HHS111	Healthy Volunteers	0.3942
										1279	HHS141	BCA-Negative	0.0068		1392	HHS111	Healthy Volunteers	0.3867
										1280	HHS141	BCA-Negative	0.0051		1393	HHS111	Healthy Volunteers	0.3927
										1281	HHS141	BCA-Negative	0.0057		1394	HHS229	Healthy Volunteers	0.3374
										1282	HHS141	BCA-Negative	0.005		1395	HHS229	Healthy Volunteers	0.2844
										1283	HHS141	BCA-Negative	0.0048		1396	HHS229	Healthy Volunteers	0.2858
										1284	HHS157	BCA-Negative	0.0691		1397	HHS229	Healthy Volunteers	0.2847
										1285	HHS157	BCA-Negative	0.0719		1398	HHS229	Healthy Volunteers	0.2819
										1286	HHS157	BCA-Negative	0.0687		1399	HHS229	Healthy Volunteers	0.2895
										1287	HHS157	BCA-Negative	0.0711		1400	HHS229	Healthy Volunteers	0.3435
										1288	HHS157	BCA-Negative	0.0711		1401	HHS229	Healthy Volunteers	0.2693
										1289	HHS157	BCA-Negative	0.0735		1402	HHS229	Healthy Volunteers	0.2711
										1290	HHS157	BCA-Negative	0.0723		1403	HHS229	Healthy Volunteers	0.3422
										1291	HHS157	BCA-Negative	0.0693		1404	HHS8	Healthy Volunteers	0.0514
										1292	HHS157	BCA-Negative	0.0703		1405	HHS8	Healthy Volunteers	0.0446
										1293	HHS157	BCA-Negative	0.073		1406	HHS8	Healthy Volunteers	0.0661
										1294	HHS139	BCA-Negative	0.0319		1407	HHS8	Healthy Volunteers	0.0449
										1295	HHS139	BCA-Negative	0.0304		1408	HHS8	Healthy Volunteers	0.041
										1296	HHS139	BCA-Negative	0.0299		1409	HHS8	Healthy Volunteers	0.0567
										1297	HHS139	BCA-Negative	0.0338		1410	HHS8	Healthy Volunteers	0.0478
										1298	HHS139	BCA-Negative	0.0302		1411	HHS8	Healthy Volunteers	0.046
										1299	HHS139	BCA-Negative	0.0281		1412	HHS8	Healthy Volunteers	0.0453
										1300	HHS139	BCA-Negative	0.0319		1413	HHS8	Healthy Volunteers	0.0465
										1301	HHS139	BCA-Negative	0.0299		1414	HHS10	Healthy Volunteers	0.1511
										1302	HHS139	BCA-Negative	0.029		1415	HHS10	Healthy Volunteers	0.1503
										1303	HHS139	BCA-Negative	0.0295		1416	HHS10	Healthy Volunteers	0.1521
										1304	HHS138	BCA-Negative	0.4164		1417	HHS10	Healthy Volunteers	0.1481
										1305	HHS138	BCA-Negative	0.6038		1418	HHS10	Healthy Volunteers	0.1471
										1306	HHS138	BCA-Negative	0.4517		1419	HHS10	Healthy Volunteers	0.1546
										1307	HHS138	BCA-Negative	0.4925		1420	HHS10	Healthy Volunteers	0.1596
										1308	HHS138	BCA-Negative	0.4586		1421	HHS10	Healthy Volunteers	0.1506
										1309	HHS138	BCA-Negative	0.4206		1422	HHS10	Healthy Volunteers	0.1527
										1310	HHS138	BCA-Negative	0.3988		1423	HHS10	Healthy Volunteers	0.1454
										1311	HHS138	BCA-Negative	0.2062		1424	HHS110	Healthy Volunteers	0.2203
										1312	HHS138	BCA-Negative	0.2227		1425	HHS110	Healthy Volunteers	0.241
										1313	HHS138	BCA-Negative	0.2245		1426	HHS110	Healthy Volunteers	0.1881
										1314	HHS240	BCA-Negative	0.0366		1427	HHS110	Healthy Volunteers	0.1422
										1315	HHS240	BCA-Negative	0.0371		1428	HHS110	Healthy Volunteers	0.2159
										1316	HHS240	BCA-Negative	0.0396		1429	HHS110	Healthy Volunteers	0.1862
										1317	HHS240	BCA-Negative	0.037		1430	HHS110	Healthy Volunteers	0.1957
										1318	HHS240	BCA-Negative	0.0441		1431	HHS110	Healthy Volunteers	0.159
										1319	HHS240	BCA-Negative	0.0376		1432	HHS110	Healthy Volunteers	0.2379
										1320	HHS240	BCA-Negative	0.0449		1433	HHS110	Healthy Volunteers	0.1584
										1321	HHS240	BCA-Negative	0.0421		1434	HHS140	Healthy Volunteers	0.2715
										1322	HHS240	BCA-Negative	0.0402		1435	HHS140	Healthy Volunteers	0.0653
										1323	HHS240	BCA-Negative	0.0466		1436	HHS140	Healthy Volunteers	0.0674
										1324	HHS99	BCA-Negative	0.1823		1437	HHS140	Healthy Volunteers	0.21
										1325	HHS99	BCA-Negative	0.1877		1438	HHS140	Healthy Volunteers	0.1115
										1326	HHS99	BCA-Negative	0.2056		1439	HHS140	Healthy Volunteers	0.0677
										1327	HHS99	BCA-Negative	0.1936		1440	HHS140	Healthy Volunteers	0.2077
										1328	HHS99	BCA-Negative	0.2037		1441	HHS140	Healthy Volunteers	0.068
										1329	HHS99	BCA-Negative	0.2181		1442	HHS140	Healthy Volunteers	0.0719
										1330	HHS99	BCA-Negative	0.1656		1443	HHS140	Healthy Volunteers	0.0959
										1331	HHS99	BCA-Negative	0.1873		1444	HHS3	Healthy Volunteers	0.3101
										1332	HHS99	BCA-Negative	0.1812		1445	HHS3	Healthy Volunteers	0.3163
										1333	HHS99	BCA-Negative	0.1856		1446	HHS3	Healthy Volunteers	0.3098
										1334	HHS227	BCA-Negative	0.1509		1447	HHS3	Healthy Volunteers	0.309
										1335	HHS227	BCA-Negative	0.1512		1448	HHS3	Healthy Volunteers	0.3033
										1336	HHS227	BCA-Negative	0.1493		1449	HHS3	Healthy Volunteers	0.3108
										1337	HHS227	BCA-Negative	0.1424		1450	HHS3	Healthy Volunteers	0.3111
										1338	HHS227	BCA-Negative	0.1454		1451	HHS3	Healthy Volunteers	0.3048
										1339	HHS227	BCA-Negative	0.1521		1452	HHS3	Healthy Volunteers	0.3124
										1340	HHS227	BCA-Negative	0.1458		1453	HHS3	Healthy Volunteers	0.3095
										1341	HHS227	BCA-Negative	0.1465		1454	HHS188	Healthy Volunteers	0.0877
										1342	HHS227	BCA-Negative	0.1428		1455	HHS188	Healthy Volunteers	0.0859
										1343	HHS227	BCA-Negative	0.1462		1456	HHS188	Healthy Volunteers	0.0825
										1344	HHS15	BCA-Negative	0.1476		1457	HHS188	Healthy Volunteers	0.0817
										1345	HHS15	BCA-Negative	0.1575		1458	HHS188	Healthy Volunteers	0.086
										1346	HHS15	BCA-Negative	0.1497		1459	HHS188	Healthy Volunteers	0.082
										1347	HHS15	BCA-Negative	0.1468		1460	HHS188	Healthy Volunteers	0.0831
										1348	HHS15	BCA-Negative	0.1461		1461	HHS188	Healthy Volunteers	0.0856
										1349	HHS15	BCA-Negative	0.2007		1462	HHS188	Healthy Volunteers	0.0899
										1350	HHS15	BCA-Negative	0.1473		1463	HHS188	Healthy Volunteers	0.0831
										1351	HHS15	BCA-Negative	0.1467		1464	HHS7	Healthy Volunteers	0.0437
										1352	HHS15	BCA-Negative	0.1469		1465	HHS7	Healthy Volunteers	0.0442
										1353	HHS15	BCA-Negative	0.1462		1466	HHS7	Healthy Volunteers	0.0417
										1354	HHS220	BCA-Negative	0.219		1467	HHS7	Healthy Volunteers	0.0424
										1355	HHS220	BCA-Negative	0.2123		1468	HHS7	Healthy Volunteers	0.0418
										1356	HHS220	BCA-Negative	0.2042		1469	HHS7	Healthy Volunteers	0.044
										1357	HHS220	BCA-Negative	0.2786		1470	HHS7	Healthy Volunteers	0.0934
										1358	HHS220	BCA-Negative	0.2271		1471	HHS7	Healthy Volunteers	0.0419
										1359	HHS220	BCA-Negative	0.2033		1472	HHS7	Healthy Volunteers	0.0452
										1360	HHS220	BCA-Negative	0.2103		1473	HHS7	Healthy Volunteers	0.0461
										1361	HHS220	BCA-Negative	0.2686		1474	HHS146	Healthy Volunteers	0.0091
										1362	HHS220	BCA-Negative	0.2105		1475	HHS146	Healthy Volunteers	0.0081
										1363	HHS220	BCA-Negative	0.2051		1476	HHS146	Healthy Volunteers	0.0066
										1364	HHS4	BCA-Negative	0.1003		1477	HHS146	Healthy Volunteers	0.0069
										1365	HHS4	BCA-Negative	0.0953		1478	HHS146	Healthy Volunteers	0.0069
										1366	HHS4	BCA-Negative	0.103		1479	HHS146	Healthy Volunteers	0.0057
										1367	HHS4	BCA-Negative	0.1035		1480	HHS146	Healthy Volunteers	0.006
										1368	HHS4	BCA-Negative	0.1085		1481	HHS146	Healthy Volunteers	0.008
										1369	HHS4	BCA-Negative	0.1051		1482	HHS146	Healthy Volunteers	0.0051
										1370	HHS4	BCA-Negative	0.1091		1483	HHS146	Healthy Volunteers	0.0055
										1371	HHS4	BCA-Negative	0.1082		1484	HHS18	Healthy Volunteers	0.0119
										1372	HHS4	BCA-Negative	0.1075		1485	HHS18	Healthy Volunteers	0.0024
										1373	HHS4	BCA-Negative	0.1134		1486	HHS18	Healthy Volunteers	0.0006
										1374	HHS19	BCA-Negative	0.0286		1487	HHS18	Healthy Volunteers	0.0017
										1375	HHS19	BCA-Negative	0.0318		1488	HHS18	Healthy Volunteers	0.0016
										1376	HHS19	BCA-Negative	0.033		1489	HHS18	Healthy Volunteers	0.001
										1377	HHS19	BCA-Negative	0.0278		1490	HHS18	Healthy Volunteers	0.0021
										1378	HHS19	BCA-Negative	0.0326		1491	HHS18	Healthy Volunteers	0.0124
										1379	HHS19	BCA-Negative	0.031		1492	HHS18	Healthy Volunteers	0.0011
										1380	HHS19	BCA-Negative	0.0286		1493	HHS18	Healthy Volunteers	0.0027
										1381	HHS19	BCA-Negative	0.0291		1494	HHS92	Healthy Volunteers	0.0562
										1382	HHS19	BCA-Negative	0.0296		1495	HHS92	Healthy Volunteers	0.0563
										1383	HHS19	BCA-Negative	0.0343		1496	HHS92	Healthy Volunteers	0.0588
										1384	HHS111	BCA-Negative	0.3881		1497	HHS92	Healthy Volunteers	0.0601
										1385	HHS111	BCA-Negative	0.3862		1498	HHS92	Healthy Volunteers	0.0517
										1386	HHS111	BCA-Negative	0.3874		1499	HHS92	Healthy Volunteers	0.0553
										1387	HHS111	BCA-Negative	0.386		1500	HHS92	Healthy Volunteers	0.0567
										1388	HHS111	BCA-Negative	0.3971		1501	HHS92	Healthy Volunteers	0.0559
										1389	HHS111	BCA-Negative	0.3962		1502	HHS92	Healthy Volunteers	0.0567
										1390	HHS111	BCA-Negative	0.3893		1503	HHS92	Healthy Volunteers	0.0609
										1391	HHS111	BCA-Negative	0.3942		1504	HHS175	Healthy Volunteers	0.0675
										1392	HHS111	BCA-Negative	0.3867		1505	HHS175	Healthy Volunteers	0.0735
										1393	HHS111	BCA-Negative	0.3927		1506	HHS175	Healthy Volunteers	0.064
										1394	HHS229	BCA-Negative	0.3374		1507	HHS175	Healthy Volunteers	0.0804
										1395	HHS229	BCA-Negative	0.2844		1508	HHS175	Healthy Volunteers	0.0701
										1396	HHS229	BCA-Negative	0.2858		1509	HHS175	Healthy Volunteers	0.0674
										1397	HHS229	BCA-Negative	0.2847		1510	HHS175	Healthy Volunteers	0.0694
										1398	HHS229	BCA-Negative	0.2819		1511	HHS175	Healthy Volunteers	0.0696
										1399	HHS229	BCA-Negative	0.2895		1512	HHS175	Healthy Volunteers	0.0727
										1400	HHS229	BCA-Negative	0.3435		1513	HHS175	Healthy Volunteers	0.0687
										1401	HHS229	BCA-Negative	0.2693		1514	HHS125	Healthy Volunteers	0.1353
										1402	HHS229	BCA-Negative	0.2711		1515	HHS125	Healthy Volunteers	0.1536
										1403	HHS229	BCA-Negative	0.3422		1516	HHS125	Healthy Volunteers	0.2381
										1404	HHS8	BCA-Negative	0.0514		1517	HHS125	Healthy Volunteers	0.1399
										1405	HHS8	BCA-Negative	0.0446		1518	HHS125	Healthy Volunteers	0.1931
										1406	HHS8	BCA-Negative	0.0661		1519	HHS125	Healthy Volunteers	0.281
										1407	HHS8	BCA-Negative	0.0449		1520	HHS125	Healthy Volunteers	0.1319
										1408	HHS8	BCA-Negative	0.041		1521	HHS125	Healthy Volunteers	0.1302
										1409	HHS8	BCA-Negative	0.0567		1522	HHS125	Healthy Volunteers	0.2527
										1410	HHS8	BCA-Negative	0.0478		1523	HHS125	Healthy Volunteers	0.1295
										1411	HHS8	BCA-Negative	0.046		1524	HHS176	Healthy Volunteers	0.2895
										1412	HHS8	BCA-Negative	0.0453		1525	HHS176	Healthy Volunteers	0.2895
										1413	HHS8	BCA-Negative	0.0465		1526	HHS176	Healthy Volunteers	0.2365
										1414	HHS10	BCA-Negative	0.1511		1527	HHS176	Healthy Volunteers	0.2405
										1415	HHS10	BCA-Negative	0.1503		1528	HHS176	Healthy Volunteers	0.2779
										1416	HHS10	BCA-Negative	0.1521		1529	HHS176	Healthy Volunteers	0.2895
										1417	HHS10	BCA-Negative	0.1481		1530	HHS176	Healthy Volunteers	0.2215
										1418	HHS10	BCA-Negative	0.1471		1531	HHS176	Healthy Volunteers	0.2266
										1419	HHS10	BCA-Negative	0.1546		1532	HHS176	Healthy Volunteers	0.2423
										1420	HHS10	BCA-Negative	0.1596		1533	HHS176	Healthy Volunteers	0.281
										1421	HHS10	BCA-Negative	0.1506		1534	HHS213	Healthy Volunteers	0.3802
										1422	HHS10	BCA-Negative	0.1527		1535	HHS213	Healthy Volunteers	0.339
										1423	HHS10	BCA-Negative	0.1454		1536	HHS213	Healthy Volunteers	0.3408
										1424	HHS110	BCA-Negative	0.2203		1537	HHS213	Healthy Volunteers	0.3648
										1425	HHS110	BCA-Negative	0.241		1538	HHS213	Healthy Volunteers	0.3418
										1426	HHS110	BCA-Negative	0.1881		1539	HHS213	Healthy Volunteers	0.3497
										1427	HHS110	BCA-Negative	0.1422		1540	HHS213	Healthy Volunteers	0.3341
										1428	HHS110	BCA-Negative	0.2159		1541	HHS213	Healthy Volunteers	0.3325
										1429	HHS110	BCA-Negative	0.1862		1542	HHS213	Healthy Volunteers	0.3572
										1430	HHS110	BCA-Negative	0.1957		1543	HHS213	Healthy Volunteers	0.3601
										1431	HHS110	BCA-Negative	0.159		1544	HHS205	Healthy Volunteers	0.0757
										1432	HHS110	BCA-Negative	0.2379		1545	HHS205	Healthy Volunteers	0.0763
										1433	HHS110	BCA-Negative	0.1584		1546	HHS205	Healthy Volunteers	0.0896
										1434	HHS140	BCA-Negative	0.2715		1547	HHS205	Healthy Volunteers	0.0796
										1435	HHS140	BCA-Negative	0.0653		1548	HHS205	Healthy Volunteers	0.0744
										1436	HHS140	BCA-Negative	0.0674		1549	HHS205	Healthy Volunteers	0.106
										1437	HHS140	BCA-Negative	0.21		1550	HHS205	Healthy Volunteers	0.0803
										1438	HHS140	BCA-Negative	0.1115		1551	HHS205	Healthy Volunteers	0.0772
										1439	HHS140	BCA-Negative	0.0677		1552	HHS106	Healthy Volunteers	0.0173
										1440	HHS140	BCA-Negative	0.2077		1553	HHS106	Healthy Volunteers	0.0146
										1441	HHS140	BCA-Negative	0.068		1554	HHS106	Healthy Volunteers	0.0164
										1442	HHS140	BCA-Negative	0.0719		1555	HHS106	Healthy Volunteers	0.0291
										1443	HHS140	BCA-Negative	0.0959		1556	HHS106	Healthy Volunteers	0.0189
										1444	HHS3	BCA-Negative	0.3101		1557	HHS106	Healthy Volunteers	0.022
										1445	HHS3	BCA-Negative	0.3163		1558	HHS106	Healthy Volunteers	0.0192
										1446	HHS3	BCA-Negative	0.3098		1559	HHS106	Healthy Volunteers	0.0211
										1447	HHS3	BCA-Negative	0.309		1560	HHS106	Healthy Volunteers	0.0197
										1448	HHS3	BCA-Negative	0.3033		1561	HHS106	Healthy Volunteers	0.0157
										1449	HHS3	BCA-Negative	0.3108		1562	HHS239	Healthy Volunteers	0.3923
										1450	HHS3	BCA-Negative	0.3111		1563	HHS239	Healthy Volunteers	0.3761
										1451	HHS3	BCA-Negative	0.3048		1564	HHS239	Healthy Volunteers	0.3698
										1452	HHS3	BCA-Negative	0.3124		1565	HHS239	Healthy Volunteers	0.3063
										1453	HHS3	BCA-Negative	0.3095		1566	HHS239	Healthy Volunteers	0.3494
										1454	HHS188	BCA-Negative	0.0877		1567	HHS239	Healthy Volunteers	0.3892
										1455	HHS188	BCA-Negative	0.0859		1568	HHS239	Healthy Volunteers	0.3242
										1456	HHS188	BCA-Negative	0.0825		1569	HHS239	Healthy Volunteers	0.2513
										1457	HHS188	BCA-Negative	0.0817		1570	HHS239	Healthy Volunteers	0.3782
										1458	HHS188	BCA-Negative	0.086		1571	HHS239	Healthy Volunteers	0.3583
										1459	HHS188	BCA-Negative	0.082		1572	HHS122	Healthy Volunteers	0.0274
										1460	HHS188	BCA-Negative	0.0831		1573	HHS122	Healthy Volunteers	0.0232
										1461	HHS188	BCA-Negative	0.0856		1574	HHS122	Healthy Volunteers	0.0229
										1462	HHS188	BCA-Negative	0.0899		1575	HHS122	Healthy Volunteers	0.021
										1463	HHS188	BCA-Negative	0.0831		1576	HHS122	Healthy Volunteers	0.0258
										1464	HHS7	BCA-Negative	0.0437		1577	HHS122	Healthy Volunteers	0.0188
										1465	HHS7	BCA-Negative	0.0442		1578	HHS122	Healthy Volunteers	0.0211
										1466	HHS7	BCA-Negative	0.0417		1579	HHS122	Healthy Volunteers	0.0203
										1467	HHS7	BCA-Negative	0.0424		1580	HHS122	Healthy Volunteers	0.022
										1468	HHS7	BCA-Negative	0.0418		1581	HHS122	Healthy Volunteers	0.0203
										1469	HHS7	BCA-Negative	0.044		1582	HHS160	Healthy Volunteers	0.3752
										1470	HHS7	BCA-Negative	0.0934		1583	HHS160	Healthy Volunteers	0.3672
										1471	HHS7	BCA-Negative	0.0419		1584	HHS160	Healthy Volunteers	0.3913
										1472	HHS7	BCA-Negative	0.0452		1585	HHS160	Healthy Volunteers	0.3679
										1473	HHS7	BCA-Negative	0.0461		1586	HHS160	Healthy Volunteers	0.3683
										1474	HHS146	BCA-Negative	0.0091		1587	HHS160	Healthy Volunteers	0.3702
										1475	HHS146	BCA-Negative	0.0081		1588	HHS160	Healthy Volunteers	0.3888
										1476	HHS146	BCA-Negative	0.0066		1589	HHS160	Healthy Volunteers	0.3722
										1477	HHS146	BCA-Negative	0.0069		1590	HHS160	Healthy Volunteers	0.3868
										1478	HHS146	BCA-Negative	0.0069		1591	HHS160	Healthy Volunteers	0.3583
										1479	HHS146	BCA-Negative	0.0057		1592	HHS118	Healthy Volunteers	0.4005
										1480	HHS146	BCA-Negative	0.006		1593	HHS118	Healthy Volunteers	0.3989
										1481	HHS146	BCA-Negative	0.008		1594	HHS118	Healthy Volunteers	0.39
										1482	HHS146	BCA-Negative	0.0051		1595	HHS118	Healthy Volunteers	0.4067
										1483	HHS146	BCA-Negative	0.0055		1596	HHS118	Healthy Volunteers	0.391
										1484	HHS18	BCA-Negative	0.0119		1597	HHS118	Healthy Volunteers	0.3107
										1485	HHS18	BCA-Negative	0.0024		1598	HHS118	Healthy Volunteers	0.3976
										1486	HHS18	BCA-Negative	0.0006		1599	HHS118	Healthy Volunteers	0.3748
										1487	HHS18	BCA-Negative	0.0017		1600	HHS118	Healthy Volunteers	0.3545
										1488	HHS18	BCA-Negative	0.0016		1601	HHS118	Healthy Volunteers	0.3549
										1489	HHS18	BCA-Negative	0.001		1602	HHS159	Healthy Volunteers	0.392
										1490	HHS18	BCA-Negative	0.0021		1603	HHS159	Healthy Volunteers	0.3993
										1491	HHS18	BCA-Negative	0.0124		1604	HHS159	Healthy Volunteers	0.4027
										1492	HHS18	BCA-Negative	0.0011		1605	HHS159	Healthy Volunteers	0.3973
										1493	HHS18	BCA-Negative	0.0027		1606	HHS159	Healthy Volunteers	0.3658
										1494	HHS92	BCA-Negative	0.0562		1607	HHS159	Healthy Volunteers	0.4016
										1495	HHS92	BCA-Negative	0.0563		1608	HHS159	Healthy Volunteers	0.3702
										1496	HHS92	BCA-Negative	0.0588		1609	HHS159	Healthy Volunteers	0.4063
										1497	HHS92	BCA-Negative	0.0601		1610	HHS159	Healthy Volunteers	0.398
										1498	HHS92	BCA-Negative	0.0517		1611	HHS159	Healthy Volunteers	0.3936
										1499	HHS92	BCA-Negative	0.0553		1612	HHS198	Healthy Volunteers	0.1049
										1500	HHS92	BCA-Negative	0.0567		1613	HHS198	Healthy Volunteers	0.2269
										1501	HHS92	BCA-Negative	0.0559		1614	HHS198	Healthy Volunteers	0.2815
										1502	HHS92	BCA-Negative	0.0567		1615	HHS198	Healthy Volunteers	0.1163
										1503	HHS92	BCA-Negative	0.0609		1616	HHS198	Healthy Volunteers	0.2234
										1504	HHS175	BCA-Negative	0.0675		1617	HHS198	Healthy Volunteers	0.2425
										1505	HHS175	BCA-Negative	0.0735		1618	HHS198	Healthy Volunteers	0.3008
										1506	HHS175	BCA-Negative	0.064		1619	HHS198	Healthy Volunteers	0.137
										1507	HHS175	BCA-Negative	0.0804		1620	HHS198	Healthy Volunteers	0.2586
										1508	HHS175	BCA-Negative	0.0701		1621	HHS198	Healthy Volunteers	0.1923
										1509	HHS175	BCA-Negative	0.0674		1622	HHS244	Healthy Volunteers	0.2553
										1510	HHS175	BCA-Negative	0.0694		1623	HHS244	Healthy Volunteers	0.188
										1511	HHS175	BCA-Negative	0.0696		1624	HHS244	Healthy Volunteers	0.2425
										1512	HHS175	BCA-Negative	0.0727		1625	HHS244	Healthy Volunteers	0.2498
										1513	HHS175	BCA-Negative	0.0687		1626	HHS244	Healthy Volunteers	0.2342
										1514	HHS125	BCA-Negative	0.1353		1627	HHS244	Healthy Volunteers	0.2567
										1515	HHS125	BCA-Negative	0.1536		1628	HHS244	Healthy Volunteers	0.2406
										1516	HHS125	BCA-Negative	0.2381		1629	HHS244	Healthy Volunteers	0.2404
										1517	HHS125	BCA-Negative	0.1399		1630	HHS244	Healthy Volunteers	0.1666
										1518	HHS125	BCA-Negative	0.1931		1631	HHS244	Healthy Volunteers	0.2652
										1519	HHS125	BCA-Negative	0.281		1632	HHS101	Healthy Volunteers	0.3511
										1520	HHS125	BCA-Negative	0.1319		1633	HHS101	Healthy Volunteers	0.2764
										1521	HHS125	BCA-Negative	0.1302		1634	HHS101	Healthy Volunteers	0.3308
										1522	HHS125	BCA-Negative	0.2527		1635	HHS101	Healthy Volunteers	0.367
										1523	HHS125	BCA-Negative	0.1295		1636	HHS101	Healthy Volunteers	0.3213
										1524	HHS176	BCA-Negative	0.2895		1637	HHS101	Healthy Volunteers	0.2987
										1525	HHS176	BCA-Negative	0.2895		1638	HHS101	Healthy Volunteers	0.2987
										1526	HHS176	BCA-Negative	0.2365		1639	HHS101	Healthy Volunteers	0.3757
										1527	HHS176	BCA-Negative	0.2405		1640	HHS101	Healthy Volunteers	0.3317
										1528	HHS176	BCA-Negative	0.2779		1641	HHS101	Healthy Volunteers	0.3492
										1529	HHS176	BCA-Negative	0.2895		1642	HHS89	Healthy Volunteers	0.0238
										1530	HHS176	BCA-Negative	0.2215		1643	HHS89	Healthy Volunteers	0.0235
										1531	HHS176	BCA-Negative	0.2266		1644	HHS89	Healthy Volunteers	0.0257
										1532	HHS176	BCA-Negative	0.2423		1645	HHS89	Healthy Volunteers	0.0262
										1533	HHS176	BCA-Negative	0.281		1646	HHS89	Healthy Volunteers	0.0266
										1534	HHS213	BCA-Negative	0.3802		1647	HHS89	Healthy Volunteers	0.0264
										1535	HHS213	BCA-Negative	0.339		1648	HHS89	Healthy Volunteers	0.0291
										1536	HHS213	BCA-Negative	0.3408		1649	HHS89	Healthy Volunteers	0.0258
										1537	HHS213	BCA-Negative	0.3648		1650	HHS89	Healthy Volunteers	0.0224
										1538	HHS213	BCA-Negative	0.3418		1651	HHS89	Healthy Volunteers	0.024
										1539	HHS213	BCA-Negative	0.3497		1652	HHS97	Healthy Volunteers	0.1179
										1540	HHS213	BCA-Negative	0.3341		1653	HHS97	Healthy Volunteers	0.1169
										1541	HHS213	BCA-Negative	0.3325		1654	HHS97	Healthy Volunteers	0.1114
										1542	HHS213	BCA-Negative	0.3572		1655	HHS97	Healthy Volunteers	0.1142
										1543	HHS213	BCA-Negative	0.3601		1656	HHS97	Healthy Volunteers	0.1109
										1544	HHS205	BCA-Negative	0.0757		1657	HHS97	Healthy Volunteers	0.1113
										1545	HHS205	BCA-Negative	0.0763		1658	HHS97	Healthy Volunteers	0.1098
										1546	HHS205	BCA-Negative	0.0896		1659	HHS97	Healthy Volunteers	0.1146
										1547	HHS205	BCA-Negative	0.0796		1660	HHS97	Healthy Volunteers	0.1177
										1548	HHS205	BCA-Negative	0.0744		1661	HHS97	Healthy Volunteers	0.1068
										1549	HHS205	BCA-Negative	0.106		1662	HHS116	Healthy Volunteers	0.0869
										1550	HHS205	BCA-Negative	0.0803		1663	HHS116	Healthy Volunteers	0.0687
										1551	HHS205	BCA-Negative	0.0772		1664	HHS116	Healthy Volunteers	0.0633
										1552	HHS106	BCA-Negative	0.0173		1665	HHS116	Healthy Volunteers	0.0648
										1553	HHS106	BCA-Negative	0.0146		1666	HHS116	Healthy Volunteers	0.1088
										1554	HHS106	BCA-Negative	0.0164		1667	HHS116	Healthy Volunteers	0.0927
										1555	HHS106	BCA-Negative	0.0291		1668	HHS116	Healthy Volunteers	0.0984
										1556	HHS106	BCA-Negative	0.0189		1669	HHS116	Healthy Volunteers	0.0782
										1557	HHS106	BCA-Negative	0.022		1670	HHS116	Healthy Volunteers	0.1211
										1558	HHS106	BCA-Negative	0.0192		1671	HHS116	Healthy Volunteers	0.0759
										1559	HHS106	BCA-Negative	0.0211		1672	SUR8	Surine	0.0005
										1560	HHS106	BCA-Negative	0.0197		1673	SUR8	Surine	0.0021
										1561	HHS106	BCA-Negative	0.0157		1674	SUR8	Surine	0.0039
										1562	HHS239	BCA-Negative	0.3923		1675	SUR8	Surine	0.0008
										1563	HHS239	BCA-Negative	0.3761		1676	SUR8	Surine	0.0008
										1564	HHS239	BCA-Negative	0.3698		1677	SUR8	Surine	0.0006
										1565	HHS239	BCA-Negative	0.3063		1678	SUR8	Surine	0.0039
										1566	HHS239	BCA-Negative	0.3494		1679	SUR8	Surine	0.0006
										1567	HHS239	BCA-Negative	0.3892		1680	SUR8	Surine	0.0005
										1568	HHS239	BCA-Negative	0.3242		1681	SUR8	Surine	0.0009
										1569	HHS239	BCA-Negative	0.2513
										1570	HHS239	BCA-Negative	0.3782
										1571	HHS239	BCA-Negative	0.3583
										1572	HHS122	BCA-Negative	0.0274
										1573	HHS122	BCA-Negative	0.0232
										1574	HHS122	BCA-Negative	0.0229
										1575	HHS122	BCA-Negative	0.021
										1576	HHS122	BCA-Negative	0.0258
										1577	HHS122	BCA-Negative	0.0188
										1578	HHS122	BCA-Negative	0.0211
										1579	HHS122	BCA-Negative	0.0203
										1580	HHS122	BCA-Negative	0.022
										1581	HHS122	BCA-Negative	0.0203
										1582	HHS160	BCA-Negative	0.3752
										1583	HHS160	BCA-Negative	0.3672
										1584	HHS160	BCA-Negative	0.3913
										1585	HHS160	BCA-Negative	0.3679
										1586	HHS160	BCA-Negative	0.3683
										1587	HHS160	BCA-Negative	0.3702
										1588	HHS160	BCA-Negative	0.3888
										1589	HHS160	BCA-Negative	0.3722
										1590	HHS160	BCA-Negative	0.3868
										1591	HHS160	BCA-Negative	0.3583
										1592	HHS118	BCA-Negative	0.4005
										1593	HHS118	BCA-Negative	0.3989
										1594	HHS118	BCA-Negative	0.39
										1595	HHS118	BCA-Negative	0.4067
										1596	HHS118	BCA-Negative	0.391
										1597	HHS118	BCA-Negative	0.3107
										1598	HHS118	BCA-Negative	0.3976
										1599	HHS118	BCA-Negative	0.3748
										1600	HHS118	BCA-Negative	0.3545
										1601	HHS118	BCA-Negative	0.3549
										1602	HHS159	BCA-Negative	0.392
										1603	HHS159	BCA-Negative	0.3993
										1604	HHS159	BCA-Negative	0.4027
										1605	HHS159	BCA-Negative	0.3973
										1606	HHS159	BCA-Negative	0.3658
										1607	HHS159	BCA-Negative	0.4016
										1608	HHS159	BCA-Negative	0.3702
										1609	HHS159	BCA-Negative	0.4063
										1610	HHS159	BCA-Negative	0.398
										1611	HHS159	BCA-Negative	0.3936
										1612	HHS198	BCA-Negative	0.1049
										1613	HHS198	BCA-Negative	0.2269
										1614	HHS198	BCA-Negative	0.2815
										1615	HHS198	BCA-Negative	0.1163
										1616	HHS198	BCA-Negative	0.2234
										1617	HHS198	BCA-Negative	0.2425
										1618	HHS198	BCA-Negative	0.3008
										1619	HHS198	BCA-Negative	0.137
										1620	HHS198	BCA-Negative	0.2586
										1621	HHS198	BCA-Negative	0.1923
										1622	HHS244	BCA-Negative	0.2553
										1623	HHS244	BCA-Negative	0.188
										1624	HHS244	BCA-Negative	0.2425
										1625	HHS244	BCA-Negative	0.2498
										1626	HHS244	BCA-Negative	0.2342
										1627	HHS244	BCA-Negative	0.2567
										1628	HHS244	BCA-Negative	0.2406
										1629	HHS244	BCA-Negative	0.2404
										1630	HHS244	BCA-Negative	0.1666
										1631	HHS244	BCA-Negative	0.2652
										1632	HHS101	BCA-Negative	0.3511
										1633	HHS101	BCA-Negative	0.2764
										1634	HHS101	BCA-Negative	0.3308
										1635	HHS101	BCA-Negative	0.367
										1636	HHS101	BCA-Negative	0.3213
										1637	HHS101	BCA-Negative	0.2987
										1638	HHS101	BCA-Negative	0.2987
										1639	HHS101	BCA-Negative	0.3757
										1640	HHS101	BCA-Negative	0.3317
										1641	HHS101	BCA-Negative	0.3492
										1642	HHS89	BCA-Negative	0.0238
										1643	HHS89	BCA-Negative	0.0235
										1644	HHS89	BCA-Negative	0.0257
										1645	HHS89	BCA-Negative	0.0262
										1646	HHS89	BCA-Negative	0.0266
										1647	HHS89	BCA-Negative	0.0264
										1648	HHS89	BCA-Negative	0.0291
										1649	HHS89	BCA-Negative	0.0258
										1650	HHS89	BCA-Negative	0.0224
										1651	HHS89	BCA-Negative	0.024
										1652	HHS97	BCA-Negative	0.1179
										1653	HHS97	BCA-Negative	0.1169
										1654	HHS97	BCA-Negative	0.1114
										1655	HHS97	BCA-Negative	0.1142
										1656	HHS97	BCA-Negative	0.1109
										1657	HHS97	BCA-Negative	0.1113
										1658	HHS97	BCA-Negative	0.1098
										1659	HHS97	BCA-Negative	0.1146
										1660	HHS97	BCA-Negative	0.1177
										1661	HHS97	BCA-Negative	0.1068
										1662	HHS116	BCA-Negative	0.0869
										1663	HHS116	BCA-Negative	0.0687
										1664	HHS116	BCA-Negative	0.0633
										1665	HHS116	BCA-Negative	0.0648
										1666	HHS116	BCA-Negative	0.1088
										1667	HHS116	BCA-Negative	0.0927
										1668	HHS116	BCA-Negative	0.0984
										1669	HHS116	BCA-Negative	0.0782
										1670	HHS116	BCA-Negative	0.1211
										1671	HHS116	BCA-Negative	0.0759
										1672	SUR8	BCA-Negative	0.0005
										1673	SUR8	BCA-Negative	0.0021
										1674	SUR8	BCA-Negative	0.0039
										1675	SUR8	BCA-Negative	0.0008
										1676	SUR8	BCA-Negative	0.0008
										1677	SUR8	BCA-Negative	0.0006
										1678	SUR8	BCA-Negative	0.0039
										1679	SUR8	BCA-Negative	0.0006
										1680	SUR8	BCA-Negative	0.0005
										1681	SUR8	BCA-Negative	0.0009

## Sheet: Statistical Results
Study 1							Study 2							Study 3							Study 4							Study 5
ANOVA based on BCA at Time of Collection (BCA-Positive, BCA-Negative, Surine)							ANOVA based on BCA at Time of Collection (BCA-Positive, BCA-Negative, Surine)							ANOVA based on BCA at Time of Collection (BCA-Positive, BCA-Negative, Surine)							ANOVA based on Clinic Type (Urology Clinic Patients, Nephrology Clinic Patients, Healthy Voluneers, Surine)							ANOVA based on Cancer Types and GU Conditions (GU Cancer, Other GU Disease, Healthy, Surine)
Source	SS	df	MS	F	p		Source	SS	df	MS	F	p		Source	SS	df	MS	F	p		Source	SS	df	MS	F	p		Source	SS	df	MS	F	p
Groups	2.7	2	1.35	52.44	2e-21		Groups	3.61	2	1.8	79.91	3.77e-33		Groups	2.36	2	1.18	53.74	2.38e-23		Groups	4.23	3	1.41	71.67	1.98e-43		Groups	1.75	3	0.58	25.63	1.27e-15
Error	13.05	506	0.03	N/A	N/A		Error	25.09	1111	0.02	[]	[]		Error	36.79	1678	0.02	[]	[]		Error	30.8	1564	0.02	[]	[]		Error	13.87	609	0.02	[]	[]
Total	15.75	508	N/A	N/A	N/A		Total	28.7	1113	[]	[]	[]		Total	39.15	1680	[]	[]	[]		Total	35.03	1567	[]	[]	[]		Total	15.62	612	[]	[]	[]
Pairwise Comparisions							Pairwise Comparisions							Pairwise Comparisions							Pairwise Comparisions							Pairwise Comparisions
Sample 1	Sample 2	Lower Level 95% Confidence	Difference in Group Means	Upper Level 95% confidence	p		Sample 1	Sample 2	Lower Level 95% Confidence	Difference in Group Means	Upper Level 95% confidence	p		Sample 1	Sample 2	Lower Level 95% Confidence	Difference in Group Means	Upper Level 95% confidence	p		Sample 1	Sample 2	Lower Level 95% Confidence	Difference in Group Means	Upper Level 95% confidence	p		Sample 1	Sample 2	Lower Level 95% Confidence	Difference in Group Means	Upper Level 95% confidence	p
BCA-Positive	Surine	0.06	0.2	0.33	0.00179		BCA-Negative	Surine	0.06	0.19	0.31	0.00114		BCA-Negative	Surine	0.12	0.23	0.34	2.74e-06		Urology Clinic Patients	Nephrology Clinic Patients	-0.02	0.01	0.03	0.92		GU Cancer	Healthy	0.06	0.09	0.13	3.84e-09
BCA-Positive	BCA-Negative	-0.18	-0.14	-0.11	9.56e-10		BCA-Negative	BCA-Positive	-0.18	-0.15	-0.12	9.56e-10		BCA-Negative	BCA-Positive	-0.14	-0.11	-0.08	9.56e-10		Urology Clinic Patients	Healthy Volunteers	0.08	0.1	0.12	3.77e-09		GU Cancer	Surine	0.15	0.29	0.43	4.56e-07
Surine	BCA-Negative	-0.47	-0.34	-0.2	1.92e-08		Surine	BCA-Positive	-0.47	-0.34	-0.21	2.21e-09		Surine	BCA-Positive	-0.45	-0.34	-0.23	9.62e-10		Urology Clinic Patients	Surine	0.16	0.27	0.39	1.05e-08		GU Cancer	Other GU Disease	0.06	0.1	0.14	1.4e-08
																					Nephrology Clinic Patients	Healthy Volunteers	0.07	0.1	0.12	3.77e-09		Healthy	Surine	0.06	0.2	0.34	0.00151
																					Nephrology Clinic Patients	Surine	0.15	0.27	0.38	1.9e-08		Healthy	Other GU Disease	-0.04	0.01	0.05	0.99
																					Healthy Volunteers	Surine	0.06	0.17	0.29	0.000766		Surine	Other GU Disease	-0.33	-0.19	-0.05	0.00255

## Sheet: Leave-one-out Results
Study 1								Study 2								Study 3								Study 4								Study 5
Classification = BCA-Positive								Classification = BCA-Positive								Classification = BCA-Positive								Classificatin = Urology Clinic Patients								Classification = GU Cancer
PCs	Accuracy	Sensitivity	Specificity	PPV	NPV	% Explained		PCs	Accuracy	Sensitivity	Specificity	PPV	NPV	% Explained		PCs	Accuracy	Sensitivity	Specificity	PPV	NPV	% Explained		PCs	Accuracy	Sensitivity	Specificity	PPV	NPV	% Explained		PCs	Accuracy	Sensitivity	Specificity	PPV	NPV	% Explained
1	0.625	0	0.8974	0	0.6731	0.537		1	0.8482	0	1	0	0.8482	0.4821		1	0.8988	0	1	0	0.8988	0.4308		1	0.7083	0	1	0	0.7083	0.4308		1	0.6154	0	1	0	0.6154	0.5023
2	0.6607	0.1765	0.8718	0.375	0.7083	0.7582		2	0.8393	0	0.9895	0	0.8468	0.7502		2	0.8988	0	1	0	0.8988	0.7475		2	0.8393	0.5306	0.9664	0.8667	0.8333	0.7475		2	0.5692	0	0.925	0	0.5968	0.7421
3	0.6786	0.2353	0.8718	0.4444	0.7234	0.8681		3	0.8661	0.4118	0.9474	0.5833	0.9	0.8681		3	0.8988	0	1	0	0.8988	0.8411		3	0.8214	0.551	0.9328	0.7714	0.8346	0.8411		3	0.6462	0.28	0.875	0.5833	0.6604	0.8633
4	0.6964	0.3529	0.8462	0.5	0.75	0.9388		4	0.8304	0.4118	0.9053	0.4375	0.8958	0.9417		4	0.881	0.3529	0.9404	0.4	0.9281	0.9287		4	0.8393	0.5918	0.9412	0.8056	0.8485	0.9287		4	0.6154	0.28	0.825	0.5	0.6471	0.9414
5	0.7321	0.3529	0.8974	0.6	0.7609	0.958		5	0.8393	0.4118	0.9158	0.4667	0.8969	0.9606		5	0.875	0.2941	0.9404	0.3571	0.9221	0.9569		5	0.8333	0.5714	0.9412	0.8	0.8421	0.9569		5	0.6154	0.24	0.85	0.5	0.6415	0.9588
6	0.6786	0.2941	0.8462	0.4545	0.7333	0.9737		6	0.8304	0.3529	0.9158	0.4286	0.8878	0.972		6	0.869	0.2941	0.9338	0.3333	0.9216	0.9717		6	0.8452	0.5918	0.9496	0.8286	0.8496	0.9717		6	0.6154	0.32	0.8	0.5	0.6531	0.9729
7	0.6786	0.2941	0.8462	0.4545	0.7333	0.9809		7	0.8036	0.2941	0.8947	0.3333	0.8763	0.9827		7	0.875	0.2941	0.9404	0.3571	0.9221	0.98		7	0.8393	0.5714	0.9496	0.8235	0.8433	0.98		7	0.6	0.32	0.775	0.4706	0.6458	0.9822
8	0.6964	0.3529	0.8462	0.5	0.75	0.9877		8	0.8036	0.2941	0.8947	0.3333	0.8763	0.9874		8	0.8571	0.2353	0.9272	0.2667	0.915	0.9846		8	0.8333	0.5714	0.9412	0.8	0.8421	0.9846		8	0.5538	0.36	0.675	0.4091	0.6279	0.9881
9	0.6607	0.4118	0.7692	0.4375	0.75	0.9907		9	0.8036	0.2353	0.9053	0.3077	0.8687	0.9903		9	0.875	0.2941	0.9404	0.3571	0.9221	0.9878		9	0.8452	0.6327	0.9328	0.7949	0.8605	0.9878		9	0.5231	0.32	0.65	0.3636	0.6047	0.991
10	0.5893	0.2941	0.7179	0.3125	0.7	0.993		10	0.7768	0.1765	0.8842	0.2143	0.8571	0.992		10	0.8631	0.2353	0.9338	0.2857	0.9156	0.9903		10	0.8452	0.6122	0.9412	0.8108	0.855	0.9903		10	0.4923	0.4	0.55	0.3571	0.5946	0.993
11	0.5536	0.2353	0.6923	0.25	0.675	0.9943		11	0.8214	0.1765	0.9368	0.3333	0.8641	0.9934		11	0.8452	0.1765	0.9205	0.2	0.9085	0.9919		11	0.8571	0.6531	0.9412	0.8205	0.8682	0.9919		11	0.4769	0.36	0.55	0.3333	0.5789	0.9943
12	0.5714	0.1176	0.7692	0.1818	0.6667	0.9954		12	0.8482	0.2353	0.9579	0.5	0.875	0.9944		12	0.8631	0.1765	0.9404	0.25	0.9103	0.9931		12	0.8452	0.6327	0.9328	0.7949	0.8605	0.9931		12	0.3846	0.28	0.45	0.2414	0.5	0.9952
13	0.5714	0.1176	0.7692	0.1818	0.6667	0.9963		13	0.8393	0.1765	0.9579	0.4286	0.8667	0.9953		13	0.8929	0.1765	0.9735	0.4286	0.913	0.994		13	0.8512	0.6122	0.9496	0.8333	0.8561	0.994		13	0.4	0.28	0.475	0.25	0.5135	0.9961
14	0.6429	0.0588	0.8974	0.2	0.6863	0.997		14	0.8393	0.0588	0.9789	0.3333	0.8532	0.996		14	0.875	0.1176	0.9603	0.25	0.9063	0.9947		14	0.8393	0.5714	0.9496	0.8235	0.8433	0.9947		14	0.4308	0.24	0.55	0.25	0.5366	0.9967
15	0.6786	0	0.9744	0	0.6909	0.9974		15	0.8304	0	0.9789	0	0.8455	0.9965		15	0.881	0	0.9801	0	0.897	0.9954		15	0.8452	0.5918	0.9496	0.8286	0.8496	0.9954		15	0.4615	0.28	0.575	0.2917	0.561	0.9972
16	0.6964	0	1	0	0.6964	0.9978		16	0.8571	0.0588	1	1	0.8559	0.9969		16	0.8929	0.0588	0.9868	0.3333	0.903	0.9959		16	0.8452	0.5918	0.9496	0.8286	0.8496	0.9959		16	0.4769	0.32	0.575	0.32	0.575	0.9977
17	0.6964	0	1	0	0.6964	0.9981		17	0.8571	0.0588	1	1	0.8559	0.9973		17	0.9048	0.1176	0.9934	0.6667	0.9091	0.9963		17	0.8393	0.5714	0.9496	0.8235	0.8433	0.9963		17	0.4615	0.24	0.6	0.2727	0.5581	0.998
18	0.7143	0.0588	1	1	0.7091	0.9984		18	0.8571	0.2353	0.9684	0.5714	0.8762	0.9976		18	0.881	0.0588	0.9735	0.2	0.9018	0.9967		18	0.8393	0.5714	0.9496	0.8235	0.8433	0.9967		18	0.5385	0.2	0.75	0.3333	0.6	0.9983
19	0.7679	0.2941	0.9744	0.8333	0.76	0.9986		19	0.8661	0.2353	0.9789	0.6667	0.8774	0.9979		19	0.9048	0.1176	0.9934	0.6667	0.9091	0.9971		19	0.8571	0.5714	0.9748	0.9032	0.8467	0.9971		19	0.5538	0.2	0.775	0.3571	0.6078	0.9985
20	0.7857	0.4706	0.9231	0.7273	0.8	0.9988		20	0.8482	0.2353	0.9579	0.5	0.875	0.9982		20	0.8929	0.2353	0.9669	0.4444	0.9182	0.9973		20	0.8571	0.5918	0.9664	0.8788	0.8519	0.9973		20	0.5538	0.12	0.825	0.3	0.6	0.9987
21	0.7679	0.5882	0.8462	0.625	0.825	0.9989		21	0.8571	0.2941	0.9579	0.5556	0.8835	0.9984		21	0.8869	0.2353	0.9603	0.4	0.9177	0.9976		21	0.8512	0.5918	0.958	0.8529	0.8507	0.9976		21	0.5692	0.12	0.85	0.3333	0.6071	0.9989
22	0.8036	0.8235	0.7949	0.6364	0.9118	0.9991		22	0.8482	0.2353	0.9579	0.5	0.875	0.9985		22	0.8988	0.2353	0.9735	0.5	0.9188	0.9978		22	0.8393	0.5714	0.9496	0.8235	0.8433	0.9978		22	0.5692	0.08	0.875	0.2857	0.6034	0.999
23	0.7857	0.7647	0.7949	0.619	0.8857	0.9992		23	0.8214	0.1765	0.9368	0.3333	0.8641	0.9986		23	0.875	0.2353	0.947	0.3333	0.9167	0.998		23	0.8452	0.551	0.9664	0.871	0.8394	0.998		23	0.6154	0.08	0.95	0.5	0.623	0.9991
24	0.6607	0.7059	0.641	0.4615	0.8333	0.9992		24	0.8125	0.2353	0.9158	0.3333	0.87	0.9988		24	0.881	0.2941	0.947	0.3846	0.9226	0.9982		24	0.8452	0.5306	0.9748	0.8966	0.8345	0.9982		24	0.6462	0.08	1	1	0.6349	0.9992
25	0.6786	0.8824	0.5897	0.4839	0.92	0.9993		25	0.8214	0.1765	0.9368	0.3333	0.8641	0.9989		25	0.8631	0.2353	0.9338	0.2857	0.9156	0.9983		25	0.8571	0.551	0.9832	0.931	0.8417	0.9983		25	0.6	0	0.975	0	0.6094	0.9992
26	0.5714	0.9412	0.4103	0.4103	0.9412	0.9994		26	0.8393	0.5882	0.8842	0.4762	0.9231	0.9989		26	0.8869	0.1765	0.9669	0.375	0.9125	0.9984		26	0.869	0.5918	0.9832	0.9355	0.854	0.9984		26	0.6308	0.08	0.975	0.6667	0.629	0.9993
27	0.5	1	0.2821	0.3778	1	0.9994		27	0.8125	0.4706	0.8737	0.4	0.9022	0.999		27	0.8512	0.2941	0.9139	0.2778	0.92	0.9985		27	0.8631	0.5714	0.9832	0.9333	0.8478	0.9985		27	0.5846	0.08	0.9	0.3333	0.6102	0.9994
28	0.4464	1	0.2051	0.3542	1	0.9995		28	0.7946	0.6471	0.8211	0.3929	0.9286	0.9991		28	0.8155	0.2941	0.8742	0.2083	0.9167	0.9986		28	0.8571	0.551	0.9832	0.931	0.8417	0.9986		28	0.5385	0.08	0.825	0.2222	0.5893	0.9994
29	0.4464	1	0.2051	0.3542	1	0.9995		29	0.7321	0.4706	0.7789	0.2759	0.8916	0.9991		29	0.7976	0.4118	0.8411	0.2258	0.927	0.9987		29	0.8571	0.551	0.9832	0.931	0.8417	0.9987		29	0.5692	0.16	0.825	0.3636	0.6111	0.9995
30	0.4464	1	0.2051	0.3542	1	0.9996		30	0.7232	0.6471	0.7368	0.3056	0.9211	0.9992		30	0.8095	0.5882	0.8344	0.2857	0.9474	0.9987		30	0.8512	0.5306	0.9832	0.9286	0.8357	0.9987		30	0.6615	0.56	0.725	0.56	0.725	0.9995
31	0.4107	1	0.1538	0.34	1	0.9996		31	0.6964	0.7059	0.6947	0.2927	0.9296	0.9992		31	0.7679	0.5294	0.7947	0.225	0.9375	0.9988		31	0.8512	0.5306	0.9832	0.9286	0.8357	0.9988		31	0.5846	0.56	0.6	0.4667	0.6857	0.9996
32	0.3571	1	0.0769	0.3208	1	0.9997		32	0.6607	0.7059	0.6526	0.2667	0.9254	0.9993		32	0.7381	0.4118	0.7748	0.1707	0.9213	0.9989		32	0.8512	0.5306	0.9832	0.9286	0.8357	0.9989		32	0.5846	0.68	0.525	0.4722	0.7241	0.9996
33	0.3571	1	0.0769	0.3208	1	0.9997		33	0.6607	0.7647	0.6421	0.2766	0.9385	0.9993		33	0.7143	0.6471	0.7219	0.2075	0.9478	0.9989		33	0.8452	0.5102	0.9832	0.9259	0.8298	0.9989		33	0.5846	0.84	0.425	0.4773	0.8095	0.9996
34	0.3393	1	0.0513	0.3148	1	0.9997		34	0.5982	0.8235	0.5579	0.25	0.9464	0.9994		34	0.7024	0.5294	0.7219	0.1765	0.9316	0.999		34	0.8452	0.5102	0.9832	0.9259	0.8298	0.999		34	0.4308	0.76	0.225	0.38	0.6	0.9997
35	0.3214	1	0.0256	0.3091	1	0.9998		35	0.5804	0.8824	0.5263	0.25	0.9615	0.9994		35	0.6905	0.7059	0.6887	0.2034	0.9541	0.999		35	0.8452	0.5102	0.9832	0.9259	0.8298	0.999		35	0.4	0.84	0.125	0.375	0.5556	0.9997
36	0.3214	1	0.0256	0.3091	1	0.9998		36	0.5179	0.7647	0.4737	0.2063	0.9184	0.9994		36	0.631	0.5882	0.6358	0.1538	0.932	0.999		36	0.8393	0.4898	0.9832	0.9231	0.8239	0.999		36	0.4	1	0.025	0.3906	1	0.9997
37	0.3036	1	0	0.3036	0	0.9998		37	0.5179	0.8235	0.4632	0.2154	0.9362	0.9995		37	0.5714	0.6471	0.5629	0.1429	0.9341	0.9991		37	0.8393	0.4898	0.9832	0.9231	0.8239	0.9991		37	0.3846	0.96	0.025	0.381	0.5	0.9997
38	0.3036	1	0	0.3036	0	0.9998		38	0.5089	0.9412	0.4316	0.2286	0.9762	0.9995		38	0.5476	0.6471	0.5364	0.1358	0.931	0.9991		38	0.8274	0.449	0.9832	0.9167	0.8125	0.9991		38	0.3846	1	0	0.3846	0	0.9998
39	0.3214	1	0.0256	0.3091	1	0.9999		39	0.4554	0.8824	0.3789	0.2027	0.9474	0.9995		39	0.5179	0.7647	0.4901	0.1444	0.9487	0.9991		39	0.8274	0.449	0.9832	0.9167	0.8125	0.9991		39	0.3846	1	0	0.3846	0	0.9998
40	0.3036	1	0	0.3036	0	0.9999		40	0.4732	0.8824	0.4	0.2083	0.95	0.9995		40	0.5179	0.8235	0.4834	0.1522	0.9605	0.9992		40	0.8214	0.4286	0.9832	0.913	0.8069	0.9992		40	0.4	1	0.025	0.3906	1	0.9998
								41	0.4464	0.9412	0.3579	0.2078	0.9714	0.9996		41	0.4762	0.8235	0.4371	0.1414	0.9565	0.9992		41	0.8155	0.4082	0.9832	0.9091	0.8014	0.9992
								42	0.3839	0.9412	0.2842	0.1905	0.9643	0.9996		42	0.4345	0.8235	0.3907	0.1321	0.9516	0.9992		42	0.8095	0.3878	0.9832	0.9048	0.7959	0.9992		Classification = Other GU Disease
								43	0.3571	0.9412	0.2526	0.1839	0.96	0.9996		43	0.369	0.8235	0.3179	0.1197	0.9412	0.9993		43	0.8095	0.3878	0.9832	0.9048	0.7959	0.9993		PCs	Accuracy	Sensitivity	Specificity	PPV	NPV	% Explained
								44	0.3482	0.9412	0.2421	0.1818	0.9583	0.9996		44	0.3452	0.7647	0.298	0.1092	0.9184	0.9993		44	0.8036	0.3673	0.9832	0.9	0.7905	0.9993		1	0.7538	0	1	0	0.7538	0.5023
								45	0.3393	0.9412	0.2316	0.1798	0.9565	0.9996		45	0.3452	0.9412	0.2781	0.128	0.9767	0.9993		45	0.7976	0.3265	0.9916	0.9412	0.7815	0.9993		2	0.7538	0	1	0	0.7538	0.7421
								46	0.3304	0.9412	0.2211	0.1778	0.9545	0.9997		46	0.3155	0.8235	0.2583	0.1111	0.9286	0.9993		46	0.7798	0.2653	0.9916	0.9286	0.7662	0.9993		3	0.7385	0	0.9796	0	0.75	0.8633
								47	0.3036	0.9412	0.1895	0.172	0.9474	0.9997		47	0.3036	0.8824	0.2384	0.1154	0.9474	0.9994		47	0.7262	0.0816	0.9916	0.8	0.7239	0.9994		4	0.6462	0.1875	0.7959	0.2308	0.75	0.9414
								48	0.3036	0.9412	0.1895	0.172	0.9474	0.9997		48	0.2798	0.8824	0.2119	0.1119	0.9412	0.9994		48	0.7321	0.0816	1	1	0.7256	0.9994		5	0.5692	0.4375	0.6122	0.2692	0.7692	0.9588
								49	0.2946	1	0.1684	0.1771	1	0.9997		49	0.2619	0.8824	0.1921	0.1095	0.9355	0.9994		49	0.8036	0.3469	0.9916	0.9444	0.7867	0.9994		6	0.5692	0.375	0.6327	0.25	0.7561	0.9729
								50	0.2857	1	0.1579	0.1753	1	0.9997		50	0.244	0.9412	0.1656	0.1127	0.9615	0.9994		50	0.7976	0.3265	0.9916	0.9412	0.7815	0.9994		7	0.6	0.3125	0.6939	0.25	0.7556	0.9822
																																8	0.6615	0.25	0.7959	0.2857	0.7647	0.9881
																								Classification = Nephrology Clinic Patients								9	0.6462	0.1875	0.7959	0.2308	0.75	0.991
																								PCs	Accuracy	Sensitivity	Specificity	PPV	NPV	% Explained		10	0.7231	0.3125	0.8571	0.4167	0.7925	0.993
																								1	0.637	0.25	0.83	0.424	0.689	0.4308		11	0.7538	0.25	0.9184	0.5	0.7895	0.9943
																								2	0.839	0.857	0.83	0.716	0.921	0.7475		12	0.7692	0.1875	0.9592	0.6	0.7833	0.9952
																								3	0.869	0.821	0.893	0.793	0.909	0.8411		13	0.7692	0.125	0.9796	0.6667	0.7742	0.9961
																								4	0.881	0.893	0.875	0.781	0.942	0.9287		14	0.7692	0.0625	1	1	0.7656	0.9967
																								5	0.881	0.893	0.875	0.781	0.942	0.9569		15	0.7692	0.0625	1	1	0.7656	0.9972
																								6	0.893	0.893	0.893	0.806	0.943	0.9717		16	0.7385	0.0625	0.9592	0.3333	0.7581	0.9977
																								7	0.875	0.875	0.875	0.778	0.933	0.98		17	0.7231	0.0625	0.9388	0.25	0.7541	0.998
																								8	0.893	0.911	0.884	0.797	0.952	0.9846		18	0.7231	0.0625	0.9388	0.25	0.7541	0.9983
																								9	0.911	0.929	0.902	0.825	0.962	0.9878		19	0.7385	0.1875	0.9184	0.4286	0.7759	0.9985
																								10	0.881	0.911	0.866	0.773	0.951	0.9903		20	0.6923	0.0625	0.898	0.1667	0.7458	0.9987
																								11	0.899	0.893	0.902	0.82	0.944	0.9919		21	0.6308	0.125	0.7959	0.1667	0.7358	0.9989
																								12	0.887	0.875	0.893	0.803	0.935	0.9931		22	0.6154	0.5	0.6531	0.32	0.8	0.999
																								13	0.911	0.893	0.92	0.847	0.945	0.994		23	0.6615	0.625	0.6735	0.3846	0.8462	0.9991
																								14	0.923	0.946	0.911	0.841	0.971	0.9947		24	0.5846	0.375	0.6531	0.2609	0.7619	0.9992
																								15	0.929	0.946	0.92	0.855	0.972	0.9954		25	0.5231	0.4375	0.551	0.2414	0.75	0.9992
																								16	0.935	0.929	0.938	0.881	0.963	0.9959		26	0.5231	0.5	0.5306	0.2581	0.7647	0.9993
																								17	0.94	0.929	0.946	0.897	0.964	0.9963		27	0.4308	0.5625	0.3878	0.2308	0.7308	0.9994
																								18	0.94	0.893	0.964	0.926	0.947	0.9967		28	0.4	0.625	0.3265	0.2326	0.7273	0.9994
																								19	0.94	0.875	0.973	0.942	0.94	0.9971		29	0.3692	0.8125	0.2245	0.2549	0.7857	0.9995
																								20	0.946	0.875	0.982	0.961	0.94	0.9973		30	0.3538	0.8125	0.2041	0.25	0.7692	0.9995
																								21	0.94	0.893	0.964	0.926	0.947	0.9976		31	0.3385	0.875	0.1633	0.2545	0.8	0.9996
																								22	0.952	0.911	0.973	0.944	0.956	0.9978		32	0.3077	0.875	0.1224	0.2456	0.75	0.9996
																								23	0.952	0.911	0.973	0.944	0.956	0.998		33	0.3077	0.875	0.1224	0.2456	0.75	0.9996
																								24	0.958	0.929	0.973	0.945	0.965	0.9982		34	0.3077	0.9375	0.102	0.2542	0.8333	0.9997
																								25	0.958	0.929	0.973	0.945	0.965	0.9983		35	0.2923	0.9375	0.0816	0.25	0.8	0.9997
																								26	0.964	0.929	0.982	0.963	0.965	0.9984		36	0.2769	0.9375	0.0612	0.2459	0.75	0.9997
																								27	0.97	0.929	0.991	0.981	0.965	0.9985		37	0.2615	1	0.0204	0.25	1	0.9997
																								28	0.97	0.911	1	1	0.957	0.9986		38	0.2615	1	0.0204	0.25	1	0.9998
																								29	0.97	0.911	1	1	0.957	0.9987		39	0.2615	1	0.0204	0.25	1	0.9998
																								30	0.958	0.893	0.991	0.98	0.949	0.9987		40	0.2615	1	0.0204	0.25	1	0.9998
																								31	0.958	0.875	1	1	0.941	0.9988
																								32	0.946	0.839	1	1	0.926	0.9989		Classification = Healthy
																								33	0.952	0.857	1	1	0.933	0.9989		PCs	Accuracy	Sensitivity	Specificity	PPV	NPV	% Explained
																								34	0.946	0.839	1	1	0.926	0.999		1	0.6308	0	1	0	0.6308	0.5023
																								35	0.952	0.875	0.991	0.98	0.941	0.999		2	0.6923	0.2917	0.9268	0.7	0.6909	0.7421
																								36	0.952	0.875	0.991	0.98	0.941	0.999		3	0.6769	0.4167	0.8293	0.5882	0.7083	0.8633
																								37	0.952	0.875	0.991	0.98	0.941	0.9991		4	0.6769	0.4583	0.8049	0.5789	0.7174	0.9414
																								38	0.946	0.857	0.991	0.98	0.933	0.9991		5	0.6615	0.4583	0.7805	0.55	0.7111	0.9588
																								39	0.946	0.857	0.991	0.98	0.933	0.9991		6	0.5538	0.5	0.5854	0.4138	0.6667	0.9729
																								40	0.946	0.857	0.991	0.98	0.933	0.9992		7	0.6308	0.5417	0.6829	0.5	0.7179	0.9822
																								41	0.946	0.839	1	1	0.926	0.9992		8	0.5846	0.4167	0.6829	0.4348	0.6667	0.9881
																								42	0.952	0.857	1	1	0.933	0.9992		9	0.6	0.4167	0.7073	0.4545	0.6744	0.991
																								43	0.946	0.839	1	1	0.926	0.9993		10	0.6308	0.375	0.7805	0.5	0.6809	0.993
																								44	0.923	0.768	1	1	0.896	0.9993		11	0.6	0.3333	0.7561	0.4444	0.6596	0.9943
																								45	0.905	0.714	1	1	0.875	0.9993		12	0.5692	0.2917	0.7317	0.3889	0.6383	0.9952
																								46	0.869	0.607	1	1	0.836	0.9993		13	0.6	0.25	0.8049	0.4286	0.6471	0.9961
																								47	0.839	0.518	1	1	0.806	0.9994		14	0.5846	0.25	0.7805	0.4	0.64	0.9967
																								48	0.839	0.518	1	1	0.806	0.9994		15	0.6308	0.2917	0.8293	0.5	0.6667	0.9972
																								49	0.827	0.482	1	1	0.794	0.9994		16	0.6308	0.3333	0.8049	0.5	0.6735	0.9977
																								50	0.774	0.321	1	1	0.747	0.9994		17	0.6154	0.2917	0.8049	0.4667	0.66	0.998
																																18	0.5692	0.25	0.7561	0.375	0.6327	0.9983
																								Classification = Healthy Volunteers								19	0.5692	0.1667	0.8049	0.3333	0.6226	0.9985
																								PCs	Accuracy	Sensitivity	Specificity	PPV	NPV	% Explained		20	0.6	0.125	0.878	0.375	0.6316	0.9987
																								1	0.75	0.635	0.819	0.678	0.789	0.4308		21	0.5846	0.0833	0.878	0.2857	0.6207	0.9989
																								2	0.821	0.651	0.924	0.837	0.815	0.7475		22	0.6308	0.0417	0.9756	0.5	0.6349	0.999
																								3	0.833	0.698	0.914	0.83	0.835	0.8411		23	0.6462	0.0833	0.9756	0.6667	0.6452	0.9991
																								4	0.869	0.841	0.886	0.815	0.903	0.9287		24	0.6154	0.0417	0.9512	0.3333	0.629	0.9992
																								5	0.863	0.841	0.876	0.803	0.902	0.9569		25	0.6154	0.0417	0.9512	0.3333	0.629	0.9992
																								6	0.875	0.889	0.867	0.8	0.929	0.9717		26	0.6769	0.3333	0.878	0.6154	0.6923	0.9993
																								7	0.863	0.857	0.867	0.794	0.91	0.98		27	0.7231	0.4583	0.878	0.6875	0.7347	0.9994
																								8	0.863	0.857	0.867	0.794	0.91	0.9846		28	0.6769	0.5	0.7805	0.5714	0.7273	0.9994
																								9	0.875	0.857	0.886	0.818	0.912	0.9878		29	0.6769	0.6667	0.6829	0.5517	0.7778	0.9995
																								10	0.857	0.857	0.857	0.783	0.909	0.9903		30	0.6308	0.6667	0.6098	0.5	0.7576	0.9995
																								11	0.869	0.841	0.886	0.815	0.903	0.9919		31	0.5692	0.7917	0.439	0.4524	0.7826	0.9996
																								12	0.857	0.825	0.876	0.8	0.893	0.9931		32	0.5692	0.875	0.3902	0.4565	0.8421	0.9996
																								13	0.857	0.841	0.867	0.791	0.901	0.994		33	0.5231	0.9167	0.2927	0.4314	0.8571	0.9996
																								14	0.869	0.841	0.886	0.815	0.903	0.9947		34	0.4615	0.9167	0.1951	0.4	0.8	0.9997
																								15	0.881	0.841	0.905	0.841	0.905	0.9954		35	0.3538	0.9167	0.0244	0.3548	0.3333	0.9997
																								16	0.887	0.857	0.905	0.844	0.913	0.9959		36	0.3538	0.9167	0.0244	0.3548	0.3333	0.9997
																								17	0.899	0.857	0.924	0.871	0.915	0.9963		37	0.3692	0.9583	0.0244	0.3651	0.5	0.9997
																								18	0.893	0.841	0.924	0.869	0.907	0.9967		38	0.3692	0.9583	0.0244	0.3651	0.5	0.9998
																								19	0.893	0.825	0.933	0.881	0.899	0.9971		39	0.3692	1	0	0.3692	NaN	0.9998
																								20	0.893	0.825	0.933	0.881	0.899	0.9973		40	0.3692	1	0	0.3692	NaN	0.9998
																								21	0.905	0.841	0.943	0.898	0.908	0.9976
																								22	0.905	0.841	0.943	0.898	0.908	0.9978
																								23	0.899	0.841	0.933	0.883	0.907	0.998
																								24	0.893	0.825	0.933	0.881	0.899	0.9982
																								25	0.881	0.794	0.933	0.877	0.883	0.9983
																								26	0.905	0.825	0.952	0.912	0.901	0.9984
																								27	0.899	0.81	0.952	0.911	0.893	0.9985
																								28	0.893	0.794	0.952	0.909	0.885	0.9986
																								29	0.893	0.794	0.952	0.909	0.885	0.9987
																								30	0.887	0.794	0.943	0.893	0.884	0.9987
																								31	0.875	0.746	0.952	0.904	0.862	0.9988
																								32	0.887	0.762	0.962	0.923	0.871	0.9989
																								33	0.881	0.746	0.962	0.922	0.863	0.9989
																								34	0.869	0.73	0.952	0.902	0.855	0.999
																								35	0.881	0.73	0.971	0.939	0.857	0.999
																								36	0.875	0.714	0.971	0.938	0.85	0.999
																								37	0.875	0.714	0.971	0.938	0.85	0.9991
																								38	0.863	0.683	0.971	0.935	0.836	0.9991
																								39	0.851	0.635	0.981	0.952	0.817	0.9991
																								40	0.851	0.635	0.981	0.952	0.817	0.9992
																								41	0.845	0.619	0.981	0.951	0.811	0.9992
																								42	0.845	0.619	0.981	0.951	0.811	0.9992
																								43	0.839	0.603	0.981	0.95	0.805	0.9993
																								44	0.827	0.571	0.981	0.947	0.792	0.9993
																								45	0.804	0.508	0.981	0.941	0.769	0.9993
																								46	0.81	0.508	0.99	0.97	0.77	0.9993
																								47	0.798	0.476	0.99	0.968	0.759	0.9994
																								48	0.768	0.397	0.99	0.962	0.732	0.9994
																								49	0.768	0.397	0.99	0.962	0.732	0.9994
																								50	0.75	0.349	0.99	0.957	0.717	0.9994

## Sheet: Stability Study
Stability Study Results with Surine and two Urine Specimens Stored at -35C for 12 Weeks
ANOVA Results (based on storage time)
'Source'	'SS'	'df'	'MS'	'F'	'Prob>F'
'Groups'	0.02246	12	0.00187167	1.27616	0.28941
'Error'	0.0381328	26	0.00146665	[]	[]
'Total'	0.0605928	38	[]	[]	[]
Pairwise Comparison Results
Group 1	Group 2	Lower Level 95% Confidence	Difference in Group Means	Upper Level 95% confidence	p
Initial (t=0)	Week 1	-0.114101	-0.000467788	0.113166	1
Initial (t=0)	Week 2	-0.118451	-0.00481747	0.108816	1
Initial (t=0)	Week 3	-0.163776	-0.0501426	0.0634909	0.913207
Initial (t=0)	Week 4	-0.160844	-0.04721	0.0664235	0.940885
Initial (t=0)	Week 5	-0.111459	0.00217446	0.115808	1
Initial (t=0)	Week 6	-0.112064	0.00157002	0.115204	1
Initial (t=0)	Week 7	-0.110348	0.00328537	0.116919	1
Initial (t=0)	Week 8	-0.114962	-0.00132864	0.112305	1
Initial (t=0)	Week 9	-0.114282	-0.000648558	0.112985	1
Initial (t=0)	Week 10	-0.185492	-0.0718587	0.0417748	0.537076
Initial (t=0)	Week 11	-0.120295	-0.00666134	0.106972	1
Initial (t=0)	Week 12	-0.119212	-0.00557865	0.108055	1
Week 1	Week 2	-0.117983	-0.00434968	0.109284	1
Week 1	Week 3	-0.163308	-0.0496748	0.0639587	0.918088
Week 1	Week 4	-0.160376	-0.0467422	0.0668913	0.944668
Week 1	Week 5	-0.110991	0.00264225	0.116276	1
Week 1	Week 6	-0.111596	0.00203781	0.115671	1
Week 1	Week 7	-0.10988	0.00375316	0.117387	1
Week 1	Week 8	-0.114494	-0.000860854	0.112773	1
Week 1	Week 9	-0.113814	-0.00018077	0.113453	1
Week 1	Week 10	-0.185024	-0.0713909	0.0422426	0.546559
Week 1	Week 11	-0.119827	-0.00619355	0.10744	1
Week 1	Week 12	-0.118744	-0.00511086	0.108523	1
Week 2	Week 3	-0.158959	-0.0453251	0.0683084	0.955109
Week 2	Week 4	-0.156026	-0.0423925	0.071241	0.972165
Week 2	Week 5	-0.106642	0.00699193	0.120625	1
Week 2	Week 6	-0.107246	0.00638749	0.120021	1
Week 2	Week 7	-0.105531	0.00810284	0.121736	1
Week 2	Week 8	-0.110145	0.00348883	0.117122	1
Week 2	Week 9	-0.109465	0.00416891	0.117802	1
Week 2	Week 10	-0.180675	-0.0670413	0.0465923	0.635137
Week 2	Week 11	-0.115477	-0.00184387	0.11179	1
Week 2	Week 12	-0.114395	-0.000761185	0.112872	1
Week 3	Week 4	-0.110701	0.0029326	0.116566	1
Week 3	Week 5	-0.0613165	0.0523171	0.165951	0.888171
Week 3	Week 6	-0.0619209	0.0517126	0.165346	0.895517
Week 3	Week 7	-0.0602056	0.053428	0.167061	0.873903
Week 3	Week 8	-0.0648196	0.048814	0.162447	0.926605
Week 3	Week 9	-0.0641395	0.049494	0.163128	0.919927
Week 3	Week 10	-0.13535	-0.0217161	0.0919174	0.99994
Week 3	Week 11	-0.0701523	0.0434813	0.157115	0.966511
Week 3	Week 12	-0.0690696	0.0445639	0.158197	0.960106
Week 4	Week 5	-0.0642491	0.0493845	0.163018	0.921028
Week 4	Week 6	-0.0648535	0.04878	0.162414	0.926929
Week 4	Week 7	-0.0631382	0.0504954	0.164129	0.909408
Week 4	Week 8	-0.0677522	0.0458814	0.159515	0.951191
Week 4	Week 9	-0.0670721	0.0465614	0.160195	0.946085
Week 4	Week 10	-0.138282	-0.0246487	0.0889848	0.999778
Week 4	Week 11	-0.0730849	0.0405487	0.154182	0.980087
Week 4	Week 12	-0.0720022	0.0416313	0.155265	0.975676
Week 5	Week 6	-0.114238	-0.000604441	0.113029	1
Week 5	Week 7	-0.112523	0.00111091	0.114744	1
Week 5	Week 8	-0.117137	-0.0035031	0.11013	1
Week 5	Week 9	-0.116457	-0.00282302	0.110811	1
Week 5	Week 10	-0.187667	-0.0740332	0.0396003	0.493456
Week 5	Week 11	-0.122469	-0.0088358	0.104798	1
Week 5	Week 12	-0.121387	-0.00775311	0.10588	1
Week 6	Week 7	-0.111918	0.00171535	0.115349	1
Week 6	Week 8	-0.116532	-0.00289866	0.110735	1
Week 6	Week 9	-0.115852	-0.00221858	0.111415	1
Week 6	Week 10	-0.187062	-0.0734287	0.0402048	0.505489
Week 6	Week 11	-0.121865	-0.00823136	0.105402	1
Week 6	Week 12	-0.120782	-0.00714867	0.106485	1
Week 7	Week 8	-0.118248	-0.00461401	0.10902	1
Week 7	Week 9	-0.117567	-0.00393393	0.1097	1
Week 7	Week 10	-0.188778	-0.0751441	0.0384894	0.47157
Week 7	Week 11	-0.12358	-0.00994671	0.103687	1
Week 7	Week 12	-0.122498	-0.00886402	0.10477	1
Week 8	Week 9	-0.112953	0.000680085	0.114314	1
Week 8	Week 10	-0.184164	-0.0705301	0.0431034	0.564069
Week 8	Week 11	-0.118966	-0.0053327	0.108301	1
Week 8	Week 12	-0.117884	-0.00425001	0.109384	1
Week 9	Week 10	-0.184844	-0.0712102	0.0424234	0.55023
Week 9	Week 11	-0.119646	-0.00601278	0.107621	1
Week 9	Week 12	-0.118564	-0.0049301	0.108703	1
Week 10	Week 11	-0.0484361	0.0651974	0.178831	0.672182
Week 10	Week 12	-0.0473535	0.0662801	0.179914	0.650508
Week 11	Week 12	-0.112551	0.00108269	0.114716	1

## Sheet: Molecular Contributions
PCA			DAPC
Raman Shift (cm-1)	Molecular Assignment		Raman Shift (cm-1)	Molecular Assignment
576	Phosphatidylinositol		434
627			502
687			518	Phosphatidylinositol
721	DNA		702	Cholesterol
775	Phosphatidylinositol		846	Monosaccharides
796			883	Protein, Collagen
817	Collagen		980	Protein, Lipids
827	Proline, Tyrosine, Nucleic Acids		993
956	Crotenoids		1004	Phenylalanine, Urea
981	Proteins		1008	Phenylalanine
1004	Phenylalanine, Urea		1020
1065	Fatty acids, Collagen		1048	Glycogen
1127	Proteins		1202	Nucleic Acids
1340	Nucleic Acids, Collagen		1239	Protein
			1263	Protein, Nucleic Acids
			1297	Fatty Acids
			1303	Collagen
			1382
			1417	C=C Stretching
			1518	C=C Stretching, Carotenoids
						Figure S1. Raman shift contributions to cluster separations in A) PCA and B) DAPC in Study 3 in the manuscript
